# Supplementary material for: catena-Poly[[(2,2′-bipyrimidine-κ2 N 1,N 1′)diperchloratocopper(II)]-μ-4,4′-bipyridine-κ2 N:N′]
Source: Acta Crystallogr Sect E Struct Rep Online. 2008 Jul 16;64(Pt 8):m1031. doi: 10.1107/S1600536808021296 (PMC2961952; doi:10.1107/S1600536808021296)
Supplement: Supplementary file 1 [file e-64-m1031-sup1.cif]

##############################################################################
###                                                                        ###
###        Electronic paper (Acta Crystallographica Section E)             ###
###                                                                        ###
##############################################################################
#                                                                            #
# This CIF contains the data in a paper accepted for publication in Acta     #
# Crystallographica Section E. It conforms to the requirements of Notes      #
# for Authors for Section E, and has been peer reviewed under the auspices   #
# of the IUCr Commission on Journals.                                        #
#                                                                            #
# Full details of the Crystallographic Information File format               #
# are given in the paper "The Crystallographic Information File (CIF):       #
# a New Standard Archive File for Crystallography" by S. R. Hall, F. H.      #
# Allen and I. D. Brown [Acta Cryst. (1991), A47, 655-685].                  #
#                                                                            #
# The current version of the core CIF dictionary is obtainable from          #
# ftp://ftp.iucr.org/pub/cif_core.dic. The current version number is 2.4.    #
#                                                                            #
# Software is freely available for graphical display of the structure(s) in  #
# this CIF.  For information consult the CIF home page http://www.iucr.org/  #
# cif/home.html                                                              #
#                                                                            #
# This file may be used for bona fide research purposes within the           #
# scientific community so long as proper attribution is given to the journal # 
# article from which it was obtained.                                        #
#                                                                            #
##############################################################################
                                             
data_global
_audit_creation_method     'form.cif (version 2.0)'
_journal_data_validation_number     ?
_journal_date_recd_electronic     2008-06-19
_journal_date_accepted     2008-07-09
_journal_name_full     'Acta Crystallographica, Section E'
_journal_year     2008
_journal_volume     64
_journal_issue      8
_journal_page_first     m1031
_journal_page_last     m1031
_journal_paper_category     QM
_journal_coeditor_code     IM2074
_publ_contact_author_name     'Wei Xu'
_publ_contact_author_address
;
      State Key Laboratory Base of Novel Functional Mater. & Prep. Science
      Faculty of Materials Science and Chemical Engineering
      Ningbo University
      Ningbo 315211
      People's Republic of China
;
_publ_contact_author_email     zhengyueqing@nbu.edu.cn
_publ_contact_author_fax     '86 574 87600747'
_publ_contact_author_phone     '86 574 87600747'
_publ_section_title
;\
<i>catena</i>-Poly[[(2,2'-bipyrimidine-\k^2^<i>N</i>^1^,<i>N</i>^1'^)\
diperchloratocopper(II)]-\m-4,4'-bipyridine-\k^2^<i>N</i>:<i>N</i>']
;
loop_
    _publ_author_name
    _publ_author_footnote
    _publ_author_address
    'Wei Xu' ?
;
State Key Laboratory Base of Novel Functional Materials & Prepation Science
      Faculty of Materials Science and Chemical Engineering
      Ningbo University
      Ningbo 315211
      People's Republic of China
;
    'Jian-Li Lin' ?
;
State Key Laboratory Base of Novel Functional Materials & Prepation Science
      Faculty of Materials Science and Chemical Engineering
      Ningbo University
      Ningbo 315211
      People's Republic of China
;
    'Hong-Zhen Xie' ?
;
State Key Laboratory Base of Novel Functional Materials & Prepation Science
      Faculty of Materials Science and Chemical Engineering
      Ningbo University
      Ningbo 315211
      People's Republic of China
;
data_I
_audit_creation_method     SHELXL-97
_chemical_name_systematic
;
<i>catena</i>-Poly[[(2,2'-bipyrimidine-
\k^2^<i>N</i>^1^,<i>N</i>^1'^)diperchloratocopper(II)]-
\m-4,4'-bipyridine-\k^2^<i>N</i>:<i>N</i>']
;
_chemical_name_common     ?
_chemical_formula_moiety     'C18 H14 Cl2 Cu N6 O8'
_chemical_formula_sum     'C18 H14 Cl2 Cu N6 O8'
_chemical_formula_iupac     '[Cu (Cl O4)2 (C8 H6 N4) (C10 H8 N2)]'
_chemical_formula_weight     576.75
_chemical_melting_point     ?
_symmetry_cell_setting     monoclinic
_symmetry_space_group_name_H-M     'P 21/n'
_symmetry_space_group_name_Hall     '-P 2yn'
loop_
    _symmetry_equiv_pos_as_xyz
    'x, y, z'
    '-x+1/2, y+1/2, -z+1/2'
    '-x, -y, -z'
    'x-1/2, -y-1/2, z-1/2'
_cell_length_a     11.334(2)
_cell_length_b     14.266(3)
_cell_length_c     13.299(3)
_cell_angle_alpha     90.00
_cell_angle_beta     96.55(3)
_cell_angle_gamma     90.00
_cell_volume     2136.3(8)
_cell_formula_units_Z     4
_cell_measurement_reflns_used     25
_cell_measurement_theta_min     5.0
_cell_measurement_theta_max     12.5
_cell_measurement_temperature     295(2)
_exptl_crystal_description     block
_exptl_crystal_colour     purple
_exptl_crystal_size_max     0.32
_exptl_crystal_size_mid     0.26
_exptl_crystal_size_min     0.15
_exptl_crystal_density_diffrn     1.793
_exptl_crystal_density_meas     ?
_exptl_crystal_density_method     'not measured'
_exptl_crystal_F_000     1164
_exptl_absorpt_coefficient_mu     1.335
_exptl_absorpt_correction_type     multi-scan
_exptl_absorpt_process_details     '(XSCANS; Siemens, 1996)'
_exptl_absorpt_correction_T_min     0.664
_exptl_absorpt_correction_T_max     0.815
_exptl_special_details
;
;
_diffrn_ambient_temperature     295(2)
_diffrn_radiation_type     MoK\a
_diffrn_radiation_wavelength     0.71073
_diffrn_radiation_source     'fine-focus sealed tube'
_diffrn_radiation_monochromator     graphite
_diffrn_measurement_device_type     'Bruker P4'
_diffrn_measurement_method     '\q/2\q'
_diffrn_detector_area_resol_mean     ?
_diffrn_reflns_number     4265
_diffrn_reflns_av_R_equivalents     0.0453
_diffrn_reflns_av_sigmaI/netI     0.0394
_diffrn_reflns_theta_min     2.10
_diffrn_reflns_theta_max     25.00
_diffrn_reflns_theta_full     25.00
_diffrn_measured_fraction_theta_max     0.980
_diffrn_measured_fraction_theta_full     0.980
_diffrn_reflns_limit_h_min     -13
_diffrn_reflns_limit_h_max     1
_diffrn_reflns_limit_k_min     -1
_diffrn_reflns_limit_k_max     16
_diffrn_reflns_limit_l_min     -15
_diffrn_reflns_limit_l_max     15
_diffrn_standards_number     3
_diffrn_standards_interval_count     97
_diffrn_standards_interval_time     ?
_diffrn_standards_decay_%     0
_refine_special_details
;
Refinement of <i>F</i>^2^ against ALL reflections. The weighted <i>R</i>-factor
<i>wR</i> and goodness of fit <i>S</i> are based on <i>F</i>^2^, conventional
<i>R</i>-factors <i>R</i> are based on <i>F</i>, with <i>F</i> set to zero for
negative <i>F</i>^2^. The threshold expression of <i>F</i>^2^ >
\s(<i>F</i>^2^) is used only for calculating <i>R</i>-factors(gt) <i>etc</i>.
and is not relevant to the choice of reflections for refinement.
<i>R</i>-factors based on <i>F</i>^2^ are statistically about twice as large
as those based on <i>F</i>, and <i>R</i>- factors based on ALL data will be
even larger.
;
_reflns_number_total     3686
_reflns_number_gt     2896
_reflns_threshold_expression     I>2\s(I)
_refine_ls_structure_factor_coef     Fsqd
_refine_ls_matrix_type     full
_refine_ls_R_factor_all     0.0735
_refine_ls_R_factor_gt     0.0549
_refine_ls_wR_factor_gt     0.1410
_refine_ls_wR_factor_ref     0.1603
_refine_ls_goodness_of_fit_ref     1.057
_refine_ls_restrained_S_all     1.057
_refine_ls_number_reflns     3686
_refine_ls_number_parameters     317
_refine_ls_number_restraints     0
_refine_ls_hydrogen_treatment     constr
_refine_ls_weighting_scheme     calc
_refine_ls_weighting_details
         'calc w=1/[\s^2^(Fo^2^)+(0.0889P)^2^+4.3786P] where P=(Fo^2^+2Fc^2^)/3'
_atom_sites_solution_hydrogens     geom
_atom_sites_solution_primary     direct
_atom_sites_solution_secondary     difmap
_refine_ls_shift/su_max     0.001
_refine_ls_shift/su_mean     0.000
_refine_diff_density_max     0.933
_refine_diff_density_min     -0.609
_refine_ls_extinction_method     none
_refine_ls_extinction_coef     ?
loop_
    _atom_type_symbol
    _atom_type_description
    _atom_type_scat_dispersion_real
    _atom_type_scat_dispersion_imag
    _atom_type_scat_source
    'C' 'C' 0.0033 0.0016
                         'International Tables Vol C Tables 4.2.6.8 and 6.1.1.4'
    'H' 'H' 0.0000 0.0000
                         'International Tables Vol C Tables 4.2.6.8 and 6.1.1.4'
    'N' 'N' 0.0061 0.0033
                         'International Tables Vol C Tables 4.2.6.8 and 6.1.1.4'
    'O' 'O' 0.0106 0.0060
                         'International Tables Vol C Tables 4.2.6.8 and 6.1.1.4'
    'Cl' 'Cl' 0.1484 0.1585
                         'International Tables Vol C Tables 4.2.6.8 and 6.1.1.4'
    'Cu' 'Cu' 0.2630 1.2660
                         'International Tables Vol C Tables 4.2.6.8 and 6.1.1.4'
_computing_data_collection     'XSCANS (Siemens, 1996)'
_computing_cell_refinement     'XSCANS (Siemens, 1996)'
_computing_data_reduction     'XSCANS (Siemens, 1996)'
_computing_structure_solution     'SHELXS97 (Sheldrick, 2008)'
_computing_structure_refinement     'SHELXL97 (Sheldrick, 2008)'
_computing_molecular_graphics     'SHELXL97 (Sheldrick, 2008)'
_computing_publication_material     'SHELXL97 (Sheldrick, 2008)'
loop_
    _atom_site_type_symbol
    _atom_site_label
    _atom_site_fract_x
    _atom_site_fract_y
    _atom_site_fract_z
    _atom_site_U_iso_or_equiv
    _atom_site_adp_type
    _atom_site_calc_flag
    _atom_site_refinement_flags
    _atom_site_occupancy
    _atom_site_disorder_assembly
    _atom_site_disorder_group
    Cu Cu 0.59615(4) 0.21166(4) 0.34471(4) 0.0296(2) Uani d . 1 . .
    Cl Cl1 0.73943(10) 0.14413(9) 0.10813(9) 0.0398(3) Uani d . 1 . .
    Cl Cl2 0.62782(13) 0.18070(11) 0.60732(10) 0.0534(4) Uani d . 1 . .
    N N1 0.6774(3) 0.0876(3) 0.3709(3) 0.0331(8) Uani d . 1 . .
    N N2 0.7638(3) 0.2575(3) 0.3759(3) 0.0299(8) Uani d . 1 . .
    N N3 0.8653(4) 0.0233(3) 0.4312(3) 0.0459(11) Uani d . 1 . .
    N N4 0.9612(3) 0.2015(3) 0.4100(4) 0.0460(11) Uani d . 1 . .
    N N5 0.4387(3) 0.1567(3) 0.2901(3) 0.0309(8) Uani d . 1 . .
    N N6 -0.0235(3) -0.1609(3) 0.1722(3) 0.0307(8) Uani d . 1 . .
    C C1 0.6283(5) 0.0024(3) 0.3741(4) 0.0429(12) Uani d . 1 . .
    H H1 0.5471 -0.0046 0.3557 0.051 Uiso calc R 1 . .
    C C2 0.6961(6) -0.0750(4) 0.4043(5) 0.0548(15) Uani d . 1 . .
    H H2 0.6629 -0.1346 0.4050 0.066 Uiso calc R 1 . .
    C C3 0.8144(5) -0.0602(4) 0.4332(4) 0.0518(14) Uani d . 1 . .
    H H3 0.8614 -0.1113 0.4553 0.062 Uiso calc R 1 . .
    C C4 0.7946(4) 0.0938(3) 0.3996(3) 0.0328(10) Uani d . 1 . .
    C C5 0.8442(4) 0.1889(3) 0.3958(3) 0.0335(10) Uani d . 1 . .
    C C6 0.9985(4) 0.2895(4) 0.4055(5) 0.0528(15) Uani d . 1 . .
    H H6 1.0798 0.3009 0.4147 0.063 Uiso calc R 1 . .
    C C7 0.9233(5) 0.3644(4) 0.3880(5) 0.0562(15) Uani d . 1 . .
    H H7 0.9516 0.4255 0.3858 0.067 Uiso calc R 1 . .
    C C8 0.8037(4) 0.3446(4) 0.3737(4) 0.0399(11) Uani d . 1 . .
    H H8 0.7496 0.3935 0.3623 0.048 Uiso calc R 1 . .
    C C9 0.4280(4) 0.1042(4) 0.2051(4) 0.0386(11) Uani d . 1 . .
    H H9 0.4910 0.1029 0.1661 0.046 Uiso calc R 1 . .
    C C10 0.3281(4) 0.0526(3) 0.1737(4) 0.0378(11) Uani d . 1 . .
    H H10 0.3243 0.0166 0.1151 0.045 Uiso calc R 1 . .
    C C11 0.3444(4) 0.1639(3) 0.3396(4) 0.0336(10) Uani d . 1 . .
    H H11 0.3486 0.2039 0.3951 0.040 Uiso calc R 1 . .
    C C12 0.2399(4) 0.1153(3) 0.3132(4) 0.0326(10) Uani d . 1 . .
    H H12 0.1756 0.1228 0.3501 0.039 Uiso calc R 1 . .
    C C13 0.2324(4) 0.0551(3) 0.2310(3) 0.0295(9) Uani d . 1 . .
    C C14 0.1326(4) -0.0117(3) 0.2077(4) 0.0316(10) Uani d . 1 . .
    C C15 0.0802(4) -0.0526(4) 0.2857(4) 0.0383(11) Uani d . 1 . .
    H H15 0.0956 -0.0296 0.3514 0.046 Uiso calc R 1 . .
    C C16 0.0050(4) -0.1276(3) 0.2654(4) 0.0378(11) Uani d . 1 . .
    H H16 -0.0273 -0.1562 0.3188 0.045 Uiso calc R 1 . .
    C C17 0.0193(4) -0.1170(3) 0.0946(4) 0.0348(10) Uani d . 1 . .
    H H17 -0.0041 -0.1368 0.0287 0.042 Uiso calc R 1 . .
    C C18 0.0976(4) -0.0428(3) 0.1113(3) 0.0335(10) Uani d . 1 . .
    H H18 0.1269 -0.0137 0.0567 0.040 Uiso calc R 1 . .
    O O1 0.8332(5) 0.1061(6) 0.1735(4) 0.114(2) Uani d . 1 . .
    O O2 0.7807(4) 0.1965(3) 0.0279(3) 0.0648(12) Uani d . 1 . .
    O O3 0.6646(5) 0.0702(3) 0.0637(4) 0.0770(14) Uani d . 1 . .
    O O4 0.6684(3) 0.2050(3) 0.1635(3) 0.0522(10) Uani d . 1 . .
    O O5 0.5763(7) 0.1934(7) 0.6933(5) 0.140(3) Uani d . 1 . .
    O O6 0.6507(6) 0.0798(4) 0.6044(5) 0.111(2) Uani d . 1 . .
    O O7 0.7399(5) 0.2209(5) 0.6042(5) 0.100(2) Uani d . 1 . .
    O O8 0.5503(4) 0.1986(3) 0.5175(3) 0.0596(11) Uani d . 1 . .
loop_
    _atom_site_aniso_label
    _atom_site_aniso_U_11
    _atom_site_aniso_U_22
    _atom_site_aniso_U_33
    _atom_site_aniso_U_12
    _atom_site_aniso_U_13
    _atom_site_aniso_U_23
    Cu 0.0195(3) 0.0221(3) 0.0458(4) 0.00049(19) -0.0030(2) 0.0002(2)
    Cl1 0.0354(6) 0.0419(7) 0.0432(7) 0.0003(5) 0.0089(5) 0.0013(5)
    Cl2 0.0532(8) 0.0679(9) 0.0384(7) -0.0110(7) 0.0023(6) 0.0033(6)
    N1 0.034(2) 0.0248(19) 0.040(2) 0.0037(15) 0.0016(16) 0.0017(16)
    N2 0.0261(18) 0.0251(19) 0.036(2) 0.0020(15) -0.0055(15) 0.0004(15)
    N3 0.044(2) 0.043(2) 0.051(3) 0.020(2) 0.007(2) 0.011(2)
    N4 0.0232(19) 0.051(3) 0.061(3) 0.0069(18) -0.0050(18) 0.000(2)
    N5 0.0236(17) 0.0280(19) 0.041(2) -0.0027(15) 0.0019(15) -0.0057(16)
    N6 0.0202(16) 0.0299(19) 0.041(2) -0.0021(14) -0.0016(15) -0.0023(16)
    C1 0.048(3) 0.029(2) 0.051(3) -0.003(2) 0.006(2) 0.001(2)
    C2 0.077(4) 0.030(3) 0.059(4) 0.007(3) 0.019(3) 0.006(2)
    C3 0.069(4) 0.035(3) 0.055(3) 0.023(3) 0.022(3) 0.012(2)
    C4 0.035(2) 0.033(2) 0.031(2) 0.0108(19) 0.0043(18) 0.0046(18)
    C5 0.028(2) 0.038(3) 0.033(2) 0.0066(19) -0.0029(18) -0.0033(19)
    C6 0.024(2) 0.058(4) 0.073(4) -0.005(2) -0.003(2) -0.008(3)
    C7 0.035(3) 0.043(3) 0.088(5) -0.008(2) -0.004(3) -0.004(3)
    C8 0.028(2) 0.037(3) 0.053(3) -0.001(2) -0.002(2) -0.003(2)
    C9 0.027(2) 0.045(3) 0.046(3) -0.008(2) 0.011(2) -0.011(2)
    C10 0.030(2) 0.039(3) 0.045(3) -0.007(2) 0.005(2) -0.007(2)
    C11 0.031(2) 0.026(2) 0.043(3) -0.0042(18) 0.0029(19) -0.0080(19)
    C12 0.027(2) 0.032(2) 0.039(2) -0.0031(18) 0.0076(18) -0.0071(19)
    C13 0.024(2) 0.027(2) 0.037(2) -0.0026(17) 0.0000(17) -0.0003(18)
    C14 0.0207(19) 0.029(2) 0.045(3) -0.0007(17) 0.0016(18) -0.0006(19)
    C15 0.031(2) 0.042(3) 0.042(3) -0.010(2) 0.0049(19) -0.005(2)
    C16 0.033(2) 0.041(3) 0.040(3) -0.011(2) 0.011(2) -0.002(2)
    C17 0.032(2) 0.032(2) 0.038(3) -0.0027(19) -0.0050(19) 0.000(2)
    C18 0.034(2) 0.033(2) 0.032(2) -0.0057(19) -0.0001(18) 0.0025(19)
    O1 0.077(3) 0.183(7) 0.078(4) 0.063(4) -0.006(3) 0.023(4)
    O2 0.071(3) 0.064(3) 0.065(3) -0.014(2) 0.036(2) 0.002(2)
    O3 0.089(3) 0.047(2) 0.099(4) -0.023(2) 0.028(3) -0.021(2)
    O4 0.052(2) 0.053(2) 0.055(2) -0.0009(18) 0.0210(18) -0.0097(18)
    O5 0.116(5) 0.254(10) 0.054(3) 0.016(6) 0.026(3) -0.011(5)
    O6 0.126(5) 0.068(4) 0.131(5) 0.011(3) -0.023(4) 0.034(4)
    O7 0.083(4) 0.130(5) 0.083(4) -0.041(3) -0.004(3) 0.015(3)
    O8 0.056(2) 0.078(3) 0.044(2) 0.021(2) 0.0044(18) 0.012(2)
_geom_special_details
;
All e.s.d.'s (except the e.s.d. in the dihedral angle between two l.s. planes)
are estimated using the full covariance matrix. The cell e.s.d.'s are taken
into account individually in the estimation of e.s.d.'s in distances, angles
and torsion angles; correlations between e.s.d.'s in cell parameters are only
used when they are defined by crystal symmetry. An approximate (isotropic)
treatment of cell e.s.d.'s is used for estimating e.s.d.'s involving l.s.
planes.
;
loop_
    _geom_bond_atom_site_label_1
    _geom_bond_atom_site_label_2
    _geom_bond_site_symmetry_2
    _geom_bond_distance
    _geom_bond_publ_flag
    Cu N6 2 1.998(4) ?
    Cu N1 . 2.007(4) ?
    Cu N2 . 2.008(4) ?
    Cu N5 . 2.008(4) ?
    Cu O8 . 2.421(4) ?
    Cu O4 . 2.634(4) ?
    Cl1 O1 . 1.403(5) ?
    Cl1 O2 . 1.424(4) ?
    Cl1 O3 . 1.438(4) ?
    Cl1 O4 . 1.442(4) ?
    Cl2 O5 . 1.354(6) ?
    Cl2 O7 . 1.399(6) ?
    Cl2 O8 . 1.422(4) ?
    Cl2 O6 . 1.464(6) ?
    N1 C1 . 1.339(6) ?
    N1 C4 . 1.343(6) ?
    N2 C8 . 1.323(6) ?
    N2 C5 . 1.343(6) ?
    N3 C4 . 1.325(6) ?
    N3 C3 . 1.325(7) ?
    N4 C6 . 1.329(7) ?
    N4 C5 . 1.331(6) ?
    N5 C11 . 1.321(6) ?
    N5 C9 . 1.350(6) ?
    N6 C16 . 1.332(6) ?
    N6 C17 . 1.344(6) ?
    N6 Cu 2_545 1.998(4) ?
    C1 C2 . 1.379(7) ?
    C1 H1 . 0.9300 ?
    C2 C3 . 1.369(9) ?
    C2 H2 . 0.9300 ?
    C3 H3 . 0.9300 ?
    C4 C5 . 1.471(7) ?
    C6 C7 . 1.370(8) ?
    C6 H6 . 0.9300 ?
    C7 C8 . 1.377(7) ?
    C7 H7 . 0.9300 ?
    C8 H8 . 0.9300 ?
    C9 C10 . 1.376(6) ?
    C9 H9 . 0.9300 ?
    C10 C13 . 1.395(6) ?
    C10 H10 . 0.9300 ?
    C11 C12 . 1.383(6) ?
    C11 H11 . 0.9300 ?
    C12 C13 . 1.385(6) ?
    C12 H12 . 0.9300 ?
    C13 C14 . 1.484(6) ?
    C14 C18 . 1.372(6) ?
    C14 C15 . 1.382(7) ?
    C15 C16 . 1.376(7) ?
    C15 H15 . 0.9300 ?
    C16 H16 . 0.9300 ?
    C17 C18 . 1.383(6) ?
    C17 H17 . 0.9300 ?
    C18 H18 . 0.9300 ?
loop_
    _geom_angle_atom_site_label_1
    _geom_angle_atom_site_label_2
    _geom_angle_atom_site_label_3
    _geom_angle_site_symmetry_1
    _geom_angle_site_symmetry_3
    _geom_angle
    _geom_angle_publ_flag
    N6 Cu N1 2 . 175.53(15) ?
    N6 Cu N2 2 . 95.45(14) ?
    N1 Cu N2 . . 81.19(15) ?
    N6 Cu N5 2 . 88.66(15) ?
    N1 Cu N5 . . 95.15(15) ?
    N2 Cu N5 . . 169.48(15) ?
    N6 Cu O8 2 . 92.65(15) ?
    N1 Cu O8 . . 84.89(15) ?
    N2 Cu O8 . . 97.45(15) ?
    N5 Cu O8 . . 92.00(15) ?
    N6 Cu O4 2 . 95.57(14) ?
    N1 Cu O4 . . 86.74(14) ?
    N2 Cu O4 . . 79.35(14) ?
    N5 Cu O4 . . 90.64(14) ?
    O8 Cu O4 . . 171.41(13) ?
    O1 Cl1 O2 . . 112.1(4) ?
    O1 Cl1 O3 . . 109.9(4) ?
    O2 Cl1 O3 . . 107.8(3) ?
    O1 Cl1 O4 . . 110.2(3) ?
    O2 Cl1 O4 . . 108.5(3) ?
    O3 Cl1 O4 . . 108.3(3) ?
    O5 Cl2 O7 . . 116.8(5) ?
    O5 Cl2 O8 . . 113.6(4) ?
    O7 Cl2 O8 . . 112.2(3) ?
    O5 Cl2 O6 . . 104.4(5) ?
    O7 Cl2 O6 . . 103.8(4) ?
    O8 Cl2 O6 . . 104.4(3) ?
    C1 N1 C4 . . 116.9(4) ?
    C1 N1 Cu . . 128.4(3) ?
    C4 N1 Cu . . 114.2(3) ?
    C8 N2 C5 . . 117.6(4) ?
    C8 N2 Cu . . 128.2(3) ?
    C5 N2 Cu . . 114.1(3) ?
    C4 N3 C3 . . 116.1(5) ?
    C6 N4 C5 . . 116.0(4) ?
    C11 N5 C9 . . 117.4(4) ?
    C11 N5 Cu . . 121.7(3) ?
    C9 N5 Cu . . 120.7(3) ?
    C16 N6 C17 . . 118.6(4) ?
    C16 N6 Cu . 2_545 118.8(3) ?
    C17 N6 Cu . 2_545 121.2(3) ?
    N1 C1 C2 . . 121.1(5) ?
    N1 C1 H1 . . 119.5 ?
    C2 C1 H1 . . 119.5 ?
    C3 C2 C1 . . 117.0(5) ?
    C3 C2 H2 . . 121.5 ?
    C1 C2 H2 . . 121.5 ?
    N3 C3 C2 . . 123.2(5) ?
    N3 C3 H3 . . 118.4 ?
    C2 C3 H3 . . 118.4 ?
    N3 C4 N1 . . 125.7(4) ?
    N3 C4 C5 . . 119.4(4) ?
    N1 C4 C5 . . 114.9(4) ?
    N4 C5 N2 . . 124.9(5) ?
    N4 C5 C4 . . 119.9(4) ?
    N2 C5 C4 . . 115.2(4) ?
    N4 C6 C7 . . 123.4(5) ?
    N4 C6 H6 . . 118.3 ?
    C7 C6 H6 . . 118.3 ?
    C6 C7 C8 . . 116.6(5) ?
    C6 C7 H7 . . 121.7 ?
    C8 C7 H7 . . 121.7 ?
    N2 C8 C7 . . 121.5(5) ?
    N2 C8 H8 . . 119.2 ?
    C7 C8 H8 . . 119.2 ?
    N5 C9 C10 . . 122.9(4) ?
    N5 C9 H9 . . 118.5 ?
    C10 C9 H9 . . 118.5 ?
    C9 C10 C13 . . 119.0(4) ?
    C9 C10 H10 . . 120.5 ?
    C13 C10 H10 . . 120.5 ?
    N5 C11 C12 . . 123.5(4) ?
    N5 C11 H11 . . 118.2 ?
    C12 C11 H11 . . 118.2 ?
    C11 C12 C13 . . 119.0(4) ?
    C11 C12 H12 . . 120.5 ?
    C13 C12 H12 . . 120.5 ?
    C12 C13 C10 . . 117.7(4) ?
    C12 C13 C14 . . 122.6(4) ?
    C10 C13 C14 . . 119.4(4) ?
    C18 C14 C15 . . 117.5(4) ?
    C18 C14 C13 . . 122.3(4) ?
    C15 C14 C13 . . 119.8(4) ?
    C16 C15 C14 . . 119.3(5) ?
    C16 C15 H15 . . 120.3 ?
    C14 C15 H15 . . 120.3 ?
    N6 C16 C15 . . 122.6(4) ?
    N6 C16 H16 . . 118.7 ?
    C15 C16 H16 . . 118.7 ?
    N6 C17 C18 . . 121.0(4) ?
    N6 C17 H17 . . 119.5 ?
    C18 C17 H17 . . 119.5 ?
    C14 C18 C17 . . 120.6(4) ?
    C14 C18 H18 . . 119.7 ?
    C17 C18 H18 . . 119.7 ?
    Cl1 O4 Cu . . 137.6(2) ?
    Cl2 O8 Cu . . 129.2(2) ?
loop_
    _geom_hbond_atom_site_label_D
    _geom_hbond_atom_site_label_H
    _geom_hbond_atom_site_label_A
    _geom_hbond_site_symmetry_D
    _geom_hbond_site_symmetry_H
    _geom_hbond_site_symmetry_A
    _geom_hbond_distance_DH
    _geom_hbond_distance_HA
    _geom_hbond_distance_DA
    _geom_hbond_angle_DHA
    _geom_hbond_publ_flag
    C1 H1 O6 . . 3_656 0.93 2.59 3.415(9) 147 y
    C6 H6 O2 . . 4_666 0.93 2.58 3.425(7) 151 y
    C7 H7 O3 . . 2_655 0.93 2.58 3.189(7) 124 y
    C9 H9 O3 . . 1_555 0.93 2.56 3.480(7) 171 y
    C9 H9 O4 . . 1_555 0.93 2.49 3.185(6) 132 y
    C11 H11 O2 . . 4_566 0.93 2.46 3.342(6) 159 y
    C16 H16 O4 . . 2_545 0.93 2.57 3.299(6) 135 y
    C17 H17 O8 . . 2_545 0.93 2.47 3.082(6) 124 y
