# Supplementary material for: catena-Poly[[(2,2′-bipyrimidine-κ2 N 1,N 1′)diperchloratocopper(II)]-μ-4,4′-bipyridine-κ2 N:N′]
Source: Acta Crystallogr Sect E Struct Rep Online. 2008 Jul 16;64(Pt 8):m1031. doi: 10.1107/S1600536808021296 (PMC2961952; doi:10.1107/S1600536808021296)
Supplement: Supplementary file 2 [file e-64-m1031-Isup2.hkl]

# 
# h,k,l, Fc-squared, Fo-squared, sigma(Fo-squared) and status flag 
# 
data_I
_shelx_title ' [Cu(2,2-bpy)(4,4-bpy)(ClO4)2]n from 05/xw-3' 
_shelx_refln_list_code          4 
_shelx_F_calc_maximum      332.05 
_exptl_crystal_F_000      1163.96 
_reflns_d_resolution_high  0.8409 
 
loop_ 
 _symmetry_equiv_pos_as_xyz 
 'x, y, z' 
 '-x+1/2, y+1/2, -z+1/2' 
 '-x, -y, -z' 
 'x-1/2, -y-1/2, z-1/2' 
 
_cell_length_a    11.3340 
_cell_length_b    14.2660 
_cell_length_c    13.2990 
_cell_angle_alpha  90.000 
_cell_angle_beta   96.550 
_cell_angle_gamma  90.000 
 
_shelx_F_squared_multiplier     1.000 
 
loop_ 
 _refln_index_h 
 _refln_index_k 
 _refln_index_l 
 _refln_F_squared_calc 
 _refln_F_squared_meas 
 _refln_F_squared_sigma 
 _refln_observed_status 
   2   0   0     8372.51     6857.65    168.25 o 
   4   0   0     3498.84     3301.39    130.24 o 
   6   0   0     2790.61     2738.70    115.28 o 
   8   0   0     1381.75     1514.23     55.77 o 
  10   0   0      111.81       75.71     15.89 o 
  12   0   0     1419.31     1379.94     52.34 o 
   1   1   0     1661.14     1327.60     52.97 o 
   2   1   0    12456.44    12474.95    212.49 o 
   3   1   0     5088.76     4893.83    154.85 o 
   4   1   0     3066.26     3014.13    114.97 o 
   5   1   0      669.69      612.04     38.63 o 
   6   1   0     4667.00     4497.91    108.31 o 
   7   1   0      254.43      290.41     12.23 o 
   8   1   0     3149.01     3284.24     82.87 o 
   9   1   0      389.19      378.14     20.56 o 
  10   1   0      133.96      124.76     12.53 o 
  11   1   0      100.57       65.32     17.45 o 
  12   1   0      678.93      661.54     18.06 o 
  13   1   0        2.05       20.52     18.69 o 
   0   2   0    22717.49    20605.98    201.90 o 
   1   2   0    26179.28    22838.38    257.36 o 
   2   2   0     4032.86     3931.08    124.94 o 
   3   2   0     2129.39     1919.89     91.60 o 
   4   2   0     1191.42     1238.18     47.05 o 
   5   2   0      899.63     1020.39     41.44 o 
   6   2   0     6886.53     6570.70    174.17 o 
   7   2   0     2188.62     2347.06    106.56 o 
   8   2   0      459.22      478.26     21.19 o 
   9   2   0      293.43      331.82     20.25 o 
  10   2   0      481.64      494.46     23.37 o 
  11   2   0       77.22       68.23     17.14 o 
  12   2   0      291.21      293.19     19.94 o 
  13   2   0      346.39      324.03     34.58 o 
   1   3   0    24300.93    25888.96    294.43 o 
   2   3   0    17720.55    16540.31    262.65 o 
   3   3   0     9231.12     8392.13    196.91 o 
   4   3   0    11615.99    11810.99    234.30 o 
   5   3   0    14181.05    14490.80    266.39 o 
   6   3   0     1054.22     1059.34     43.62 o 
   7   3   0     1802.87     1932.04     68.86 o 
   8   3   0     2249.90     2145.47     95.65 o 
   9   3   0      782.49      978.95     36.14 o 
  10   3   0      716.88      768.02     29.29 o 
  11   3   0       83.67       58.89     16.20 o 
  12   3   0      985.40     1045.63     44.87 o 
  13   3   0      138.36      129.30     25.24 o 
   0   4   0     2255.55     2314.03    105.31 o 
   1   4   0    15538.03    17314.87    262.96 o 
   2   4   0      655.70      709.13     27.42 o 
   3   4   0      879.66      574.53     27.11 o 
   4   4   0     8899.55     8948.29    209.69 o 
   5   4   0     2286.69     2510.32    117.15 o 
   6   4   0     1609.06     1426.68     54.84 o 
   7   4   0     4213.39     4458.56    134.29 o 
   8   4   0      208.71      179.46     17.45 o 
   9   4   0        6.26      -15.27     15.27 o 
  10   4   0      699.38      642.77     27.42 o 
  11   4   0        5.10       -3.43     13.09 o 
  12   4   0       30.56       23.99     14.02 o 
  13   4   0      431.66      452.71     35.83 o 
   1   5   0    10956.81    11032.06    232.43 o 
   2   5   0      910.28      916.95     30.22 o 
   3   5   0        9.47        5.61      7.48 o 
   4   5   0        6.84        7.48      9.35 o 
   5   5   0     3872.30     3373.37    130.24 o 
   6   5   0       15.69        6.54     10.59 o 
   7   5   0      167.05      162.02     16.82 o 
   8   5   0        2.57       -6.23     13.09 o 
   9   5   0     2182.91     2366.06     85.68 o 
  10   5   0     1108.03     1179.60     39.57 o 
  11   5   0     1171.62     1118.54     51.41 o 
  12   5   0      118.80       70.73     23.37 o 
   0   6   0     1249.24     1393.03     52.34 o 
   1   6   0    11717.05    12351.56    236.79 o 
   3   6   0    29965.46    25810.76    348.02 o 
   4   6   0      522.02      592.61     23.06 o 
   5   6   0       64.93       43.31     12.46 o 
   6   6   0        0.22        0.00     12.46 o 
   7   6   0     2704.21     2854.29    110.61 o 
   8   6   0     1059.12     1048.43     41.75 o 
   9   6   0     1616.70     1536.66     70.41 o 
  10   6   0      731.21      725.33     26.48 o 
  11   6   0      128.35      120.89     16.51 o 
  12   6   0      242.00      213.74     27.73 o 
   1   7   0     9737.51     9340.55    210.62 o 
   2   7   0        5.98        2.80      8.72 o 
   3   7   0      513.57      336.50     16.51 o 
   4   7   0      511.33      501.94     19.94 o 
   5   7   0     2264.96     1940.15     63.56 o 
   6   7   0        6.89       15.58     12.77 o 
   7   7   0      683.38      766.77     33.34 o 
   8   7   0       29.90        0.93     15.89 o 
   9   7   0      342.26      347.09     21.19 o 
  10   7   0      241.02      211.87     18.38 o 
  11   7   0     2010.33     2027.07     55.46 o 
  12   7   0       38.42       -7.79     24.93 o 
   0   8   0     6314.71     6417.40    176.35 o 
   1   8   0     3580.37     3770.31    137.71 o 
   2   8   0        7.93       12.15     15.58 o 
   3   8   0     5044.52     4858.62    149.24 o 
   4   8   0     3596.61     3669.67    135.53 o 
   5   8   0       18.69        4.99     13.71 o 
   6   8   0      186.56      175.41     17.76 o 
   7   8   0      331.49      301.91     20.88 o 
   8   8   0      680.82      601.33     25.86 o 
   9   8   0     1710.40     1607.70     61.69 o 
  10   8   0      268.40      220.59     18.38 o 
  11   8   0      224.06      245.52     30.85 o 
   1   9   0     1313.19     1488.06     56.08 o 
   2   9   0     8105.15     9336.81    195.67 o 
   3   9   0      233.93      247.39     19.94 o 
   4   9   0      917.55     1035.97     36.77 o 
   5   9   0     3199.95     3154.02    110.61 o 
   6   9   0     1911.00     1725.47     83.50 o 
   7   9   0     1259.49     1134.11     39.26 o 
   8   9   0       83.82       65.12     15.89 o 
   9   9   0      703.81      672.68     26.17 o 
  10   9   0      183.88      132.11     17.45 o 
  11   9   0     1042.47     1028.18     42.69 o 
   0  10   0     1874.88     1901.82     59.82 o 
   1  10   0      346.81      334.63     19.32 o 
   2  10   0     1402.08     1832.03     57.64 o 
   3  10   0      816.03      876.45     32.09 o 
   4  10   0     3413.02     4180.64    125.56 o 
   5  10   0      468.26      466.11     22.74 o 
   6  10   0        6.16        1.87     12.77 o 
   7  10   0      340.80      357.37     22.43 o 
   8  10   0        1.81       -5.92     13.71 o 
   9  10   0      119.96      125.25     17.76 o 
  10  10   0      641.36      642.77     36.77 o 
   1  11   0       13.17      -13.40     13.40 o 
   2  11   0      916.77     1163.09     47.67 o 
   3  11   0        0.55      -14.64     14.64 o 
   4  11   0      865.05     1015.09     31.78 o 
   5  11   0        2.16       16.82     15.27 o 
   6  11   0      197.22      152.67     18.69 o 
   7  11   0      630.76      619.71     25.24 o 
   8  11   0     1631.05     1595.55     56.08 o 
   9  11   0       95.93      116.53     23.37 o 
  10  11   0      486.39      426.85     33.96 o 
   0  12   0     1580.71     1768.47     81.01 o 
   1  12   0      288.73      269.82     19.01 o 
   2  12   0     1191.32     1435.09     47.36 o 
   3  12   0      122.06      153.29     19.01 o 
   4  12   0      120.94      162.02     19.01 o 
   5  12   0      581.90      596.03     24.30 o 
   6  12   0     2144.37     2086.89     68.23 o 
   7  12   0      825.89      869.59     32.40 o 
   8  12   0       67.90       74.47     14.96 o 
   9  12   0       19.56       23.99     28.66 o 
   1  13   0      416.35      392.58     22.12 o 
   2  13   0     1803.18     2123.35     86.30 o 
   3  13   0      382.78      350.52     21.81 o 
   4  13   0       40.57        5.92     19.32 o 
   5  13   0      194.03      167.94     19.63 o 
   6  13   0       50.76       38.32     15.27 o 
   7  13   0       56.18       54.21     13.71 o 
   8  13   0     1206.06     1209.51     47.98 o 
   0  14   0     2670.56     3085.48     80.39 o 
   1  14   0        0.80       -3.74     14.64 o 
   2  14   0        0.97        5.30     15.89 o 
   3  14   0      612.65      711.94     24.61 o 
   4  14   0      134.10      102.82     18.69 o 
   5  14   0      234.32      215.92     19.63 o 
   6  14   0      668.53      673.93     39.57 o 
   7  14   0       11.08       31.78     28.35 o 
   1  15   0      193.88      153.92     17.45 o 
   2  15   0      669.65      776.74     29.29 o 
   3  15   0       14.15       22.74     13.40 o 
   4  15   0      338.51      355.19     33.34 o 
   5  15   0      236.49      207.19     28.04 o 
   6  15   0       43.60        9.97     27.73 o 
   0  16   0      263.92      250.19     28.35 o 
   1  16   0     1336.62     1238.18     41.75 o 
   2  16   0      126.85       83.19     29.29 o 
   3  16   0       13.32        1.56     27.73 o 
   4  16   0      133.06      124.00     28.66 o 
 -13   0   1     2549.93     2295.96     58.89 o 
 -11   0   1        9.47       30.85     13.71 o 
  -9   0   1     2784.35     2574.81     99.39 o 
  -7   0   1      113.55       84.44     13.09 o 
  -5   0   1     6792.74     6684.73    179.15 o 
  -3   0   1      695.12      905.73     38.63 o 
  -1   0   1      421.02      467.98     15.58 o 
   1   0   1    27270.82    33484.72    257.36 o 
   3   0   1     2206.42     2886.69    114.03 o 
   5   0   1     8873.60    10250.96    220.59 o 
   7   0   1       41.99       13.09     12.15 o 
   9   0   1       53.11       77.89     14.33 o 
  11   0   1     1256.14     1164.96     52.97 o 
  13   0   1      420.61      376.06     33.96 o 
 -13   1   1      162.93      151.73     19.35 o 
 -12   1   1      241.92      240.14     13.86 o 
 -11   1   1     3484.46     3351.55     59.15 o 
 -10   1   1       55.96       42.31     10.99 o 
  -9   1   1       20.70       21.46      9.79 o 
  -8   1   1     1231.10     1198.01     32.45 o 
  -7   1   1     1745.96     1660.51     43.26 o 
  -6   1   1      267.88      283.03     10.35 o 
  -5   1   1     1212.86      894.60     43.31 o 
  -4   1   1     5564.88     4600.35    155.16 o 
  -3   1   1    26661.64    27196.23    497.73 o 
  -2   1   1      542.97      484.18     26.48 o 
  -1   1   1    17854.41    15919.97    182.27 o 
   0   1   1     2223.24     1222.26    154.00 o 
   1   1   1      308.13      204.93     10.81 o 
   2   1   1       40.67      118.17     19.94 o 
   3   1   1    11920.67    13200.85    174.23 o 
   4   1   1     3237.43     3277.39     95.72 o 
   5   1   1     4169.24     4695.24    112.02 o 
   6   1   1       62.90       47.47     14.49 o 
   7   1   1        8.51       -2.96      8.90 o 
   8   1   1     1858.79     1792.11     44.48 o 
   9   1   1      759.58      763.82     21.46 o 
  10   1   1      152.06      138.94     12.89 o 
  11   1   1      502.16      475.23     16.51 o 
  12   1   1       71.89       36.85     11.34 o 
  13   1   1        3.82       -3.90     15.25 o 
 -13   2   1     1209.44     1232.57     47.67 o 
 -12   2   1     1462.31     1465.00     52.66 o 
 -11   2   1       74.49       77.58     17.14 o 
 -10   2   1      713.79      711.31     26.48 o 
  -9   2   1     1290.83     1270.27     43.62 o 
  -8   2   1      929.86     1042.20     38.63 o 
  -7   2   1      499.93      529.98     23.99 o 
  -6   2   1     3593.59     3477.12    126.81 o 
  -5   2   1     6578.63     6773.84    173.86 o 
  -4   2   1      344.96      307.83     11.84 o 
  -3   2   1     7315.41     6769.48    171.99 o 
  -2   2   1     1202.63     1189.26     48.92 o 
  -1   2   1      388.45      176.04      7.48 o 
   0   2   1     6278.16     4847.40    111.54 o 
   1   2   1    16519.84    12925.85   3671.54 o 
   2   2   1    38636.04    46014.19    409.40 o 
   3   2   1      192.52       84.75      9.04 o 
   4   2   1     1704.04     2306.55    107.80 o 
   5   2   1      611.62      636.23     27.42 o 
   6   2   1      333.22      315.31     16.20 o 
   7   2   1     3866.20     4017.38    132.11 o 
   8   2   1        1.22        7.79     12.77 o 
   9   2   1       82.96       77.27     15.58 o 
  10   2   1       75.30      102.51     17.45 o 
  11   2   1      219.95      247.70     19.94 o 
  12   2   1       14.49       18.69     14.33 o 
  13   2   1      679.41      543.07     34.27 o 
 -13   3   1      145.16      142.70     30.22 o 
 -12   3   1      681.54      652.74     25.24 o 
 -11   3   1      324.72      320.29     21.50 o 
 -10   3   1      432.83      457.07     25.24 o 
  -9   3   1      598.10      644.01     24.30 o 
  -8   3   1     1513.70     1568.44     57.95 o 
  -7   3   1     2541.72     2643.67    110.30 o 
  -6   3   1      359.70      343.04     16.51 o 
  -5   3   1       22.49       21.50      9.04 o 
  -4   3   1     3883.22     3152.46    124.32 o 
  -3   3   1      833.29      711.31     25.24 o 
  -2   3   1    12576.49    10519.53    232.43 o 
   0   3   1      482.45      388.53     15.89 o 
   2   3   1       81.44       91.60      8.72 o 
   3   3   1     5747.31     5628.51    169.18 o 
   4   3   1    12866.42    13720.91    254.86 o 
   5   3   1     6194.41     6076.55    176.97 o 
   6   3   1       54.26       40.50     11.22 o 
   7   3   1      258.33      256.42     17.14 o 
   8   3   1     3057.24     3194.84    112.17 o 
   9   3   1      139.44      163.57     20.25 o 
  10   3   1       62.54       40.50     15.27 o 
  11   3   1      145.02      129.92     17.76 o 
  12   3   1      266.18      283.22     19.01 o 
  13   3   1      512.99      441.49     35.52 o 
 -13   4   1       29.85       27.42     20.25 o 
 -12   4   1      687.94      713.49     25.24 o 
 -11   4   1        8.12       15.89     14.33 o 
 -10   4   1      781.59      777.99     31.16 o 
  -9   4   1     1274.82     1156.24     40.82 o 
  -8   4   1     3002.66     3068.96    108.11 o 
  -7   4   1      719.31      580.45     24.93 o 
  -6   4   1     4975.98     4423.67    144.26 o 
  -5   4   1     1998.27     2472.62    110.30 o 
  -4   4   1      749.07      988.30     40.82 o 
  -3   4   1     7369.21     6504.02    176.66 o 
  -2   4   1     6270.54     6740.81    208.13 o 
  -1   4   1      142.28      120.89      9.97 o 
   0   4   1     1166.18     1000.45     37.70 o 
   1   4   1        8.32        5.64     12.46 o 
   2   4   1      391.19      287.58     14.02 o 
   3   4   1     3021.31     2529.32    115.59 o 
   4   4   1     8307.34     9421.87    211.87 o 
   5   4   1     1251.39     1274.01     52.03 o 
   6   4   1      811.73      927.23     37.39 o 
   7   4   1     4710.57     4660.15    141.76 o 
   8   4   1     1451.13     1504.88     55.46 o 
   9   4   1      144.89      124.94     17.14 o 
  10   4   1       71.30       53.59     14.64 o 
  11   4   1       75.43      105.31     18.69 o 
  12   4   1       80.86       81.01     28.35 o 
 -12   5   1      274.76      204.70     27.42 o 
 -11   5   1      170.47      148.62     18.07 o 
 -10   5   1      213.89      213.74     19.63 o 
  -9   5   1       42.05       76.02     16.82 o 
  -8   5   1     4013.27     4180.64    118.40 o 
  -7   5   1     1369.31     1331.65     50.79 o 
  -6   5   1       86.75       70.73     13.40 o 
  -5   5   1      329.52      364.85     15.89 o 
  -4   5   1     7916.97     6606.22    187.25 o 
  -3   5   1     9342.61     9716.62    212.49 o 
  -2   5   1      456.58      486.67     23.06 o 
   0   5   1     9580.14     7970.81    198.16 o 
   1   5   1      583.42      519.06     61.69 o 
   2   5   1    16376.98    16962.48    284.77 o 
   3   5   1      535.97      761.48     36.14 o 
   4   5   1     1575.22     1487.12     59.51 o 
   5   5   1     9258.82     9395.70    206.88 o 
   6   5   1     5309.58     4819.36    144.57 o 
   7   5   1     1254.77     1231.32     50.79 o 
   8   5   1      705.31      722.22     25.86 o 
   9   5   1      515.78      499.13     23.99 o 
  10   5   1      456.12      461.43     23.06 o 
  11   5   1     1642.57     1532.92     53.28 o 
  12   5   1      454.07      434.02     34.90 o 
 -12   6   1      410.51      391.02     35.52 o 
 -11   6   1       61.99       60.44     15.58 o 
 -10   6   1     1678.84     1697.74     63.25 o 
  -9   6   1       20.05       33.65     20.25 o 
  -8   6   1     3145.01     2920.97     98.46 o 
  -7   6   1      300.41      262.34     17.45 o 
  -6   6   1       54.52       21.19     11.84 o 
  -5   6   1     1823.07     1566.88     58.89 o 
  -4   6   1      298.73      312.50     15.89 o 
  -3   6   1      555.21      447.73     18.07 o 
  -1   6   1     1656.15     2177.25     56.08 o 
   0   6   1     1535.79     1800.87     67.61 o 
   1   6   1       45.85       31.78      9.35 o 
   2   6   1       24.67       16.51     10.59 o 
   3   6   1      405.51      300.66     14.33 o 
   4   6   1     4251.47     4232.99    145.50 o 
   5   6   1      443.81      492.28     19.63 o 
   6   6   1      213.75      233.37     16.82 o 
   7   6   1      111.77       71.97     16.20 o 
   8   6   1     1733.13     1620.16     53.59 o 
   9   6   1      155.59      171.05     18.69 o 
  10   6   1      955.01     1018.83     32.40 o 
  11   6   1      131.27      148.31     16.51 o 
  12   6   1        0.10       -4.36     24.93 o 
 -12   7   1      157.63      149.24     31.47 o 
 -11   7   1      146.82      154.23     19.94 o 
 -10   7   1     1206.59     1095.48     52.03 o 
  -9   7   1      268.68      275.43     20.25 o 
  -8   7   1      817.15      901.99     34.58 o 
  -7   7   1      157.64      124.63     16.20 o 
  -6   7   1     1043.02     1095.48     43.93 o 
  -5   7   1      148.97      111.23     14.33 o 
  -4   7   1     1369.72     1345.05     51.41 o 
  -3   7   1      679.30      821.30     41.13 o 
  -2   7   1     2816.14     2956.17    149.87 o 
  -1   7   1       36.78       17.76      8.72 o 
   0   7   1     9402.78     8092.67    137.78 o 
   1   7   1       39.39       36.45     10.59 o 
   2   7   1     2579.44     2992.63    129.30 o 
   3   7   1     3976.50     3915.19    139.89 o 
   4   7   1     1846.91     1766.91     65.74 o 
   5   7   1      252.30      238.66     16.82 o 
   6   7   1     5230.58     5067.37    138.65 o 
   7   7   1      284.38      314.69     20.56 o 
   8   7   1      842.85      802.60     32.40 o 
   9   7   1      674.77      562.38     25.86 o 
  10   7   1       30.87       20.88     16.20 o 
  11   7   1        4.12       -1.25     12.15 o 
  12   7   1      698.29      692.00     39.88 o 
 -11   8   1      212.39      229.94     29.60 o 
 -10   8   1     1645.74     1641.04     57.02 o 
  -9   8   1     1080.88     1041.27     33.96 o 
  -8   8   1     1292.58     1235.69     43.00 o 
  -7   8   1     1454.63     1267.47     47.98 o 
  -6   8   1      486.92      500.38     22.12 o 
  -5   8   1      423.61      386.97     19.32 o 
  -4   8   1      890.75      930.04     35.83 o 
  -3   8   1      665.36      677.04     25.55 o 
  -2   8   1     5313.65     5128.75    157.34 o 
   0   8   1     4730.66     5360.87    157.97 o 
   1   8   1       27.72       40.19     12.46 o 
   2   8   1        5.08       19.63     10.59 o 
   3   8   1        1.53       -1.25     10.90 o 
   4   8   1     6355.60     5964.38    160.46 o 
   5   8   1      639.95      619.09     26.17 o 
   6   8   1      212.95      142.39     16.51 o 
   7   8   1       18.06        6.54     14.64 o 
   8   8   1      153.80      169.81     17.76 o 
   9   8   1       76.42       52.34     14.96 o 
  10   8   1     1275.95     1251.89     47.67 o 
  11   8   1       33.01       38.32     22.43 o 
 -11   9   1      386.67      329.33     32.40 o 
 -10   9   1      146.46      211.24     17.45 o 
  -9   9   1       55.25       43.00     16.82 o 
  -8   9   1        6.07       15.58     15.27 o 
  -7   9   1     1246.77     1190.51     45.49 o 
  -6   9   1       11.72       19.94     15.58 o 
  -5   9   1       76.67       44.55     14.64 o 
  -4   9   1      773.15      769.27     29.29 o 
  -3   9   1      187.24      202.52     23.06 o 
  -2   9   1     4431.69     4866.10    169.49 o 
  -1   9   1      491.24      380.43     18.69 o 
   0   9   1      823.59      839.18     25.55 o 
   1   9   1      924.50     1034.10     39.88 o 
   2   9   1     3429.66     3652.84    133.04 o 
   3   9   1     1844.31     2069.45     60.44 o 
   4   9   1      197.06      189.75     17.76 o 
   5   9   1     1524.22     1408.61     54.84 o 
   6   9   1     3407.54     3378.66    106.87 o 
   7   9   1        2.03       -8.41     13.40 o 
   8   9   1       29.21       13.71     14.02 o 
   9   9   1       40.70       34.90     14.96 o 
  10   9   1      302.85      319.98     19.94 o 
  11   9   1      396.26      486.98     37.39 o 
 -10  10   1       29.86       40.82     27.73 o 
  -9  10   1     1804.86     1748.53     57.33 o 
  -8  10   1       32.25       59.51     16.20 o 
  -7  10   1      285.81      239.91     20.88 o 
  -6  10   1      628.75      542.44     24.30 o 
  -5  10   1       11.26        5.61     13.09 o 
  -4  10   1       70.51       52.34     16.82 o 
  -3  10   1     5789.90     5955.66    141.76 o 
  -2  10   1      199.72      248.32     18.38 o 
  -1  10   1       12.35        9.04     14.33 o 
   0  10   1     1023.78     1007.94     23.20 o 
   1  10   1     2259.75     2752.10    124.00 o 
   2  10   1      162.05       55.77     14.96 o 
   3  10   1      592.09      610.68     24.93 o 
   4  10   1     2297.84     2531.19    100.01 o 
   5  10   1      942.03      881.43     30.85 o 
   6  10   1     1047.48      923.49     33.96 o 
   7  10   1      467.67      504.74     23.68 o 
   8  10   1      606.34      591.05     25.55 o 
   9  10   1      135.02      115.90     16.51 o 
  10  10   1      449.66      388.84     31.47 o 
 -10  11   1       66.73      104.38     28.35 o 
  -9  11   1      128.79       99.70     22.43 o 
  -8  11   1      309.49      256.11     19.94 o 
  -7  11   1      767.04      732.50     27.11 o 
  -6  11   1       44.68       25.24     18.07 o 
  -5  11   1      839.65      773.63     31.47 o 
  -4  11   1      666.39      748.08     31.47 o 
  -3  11   1      261.73      213.74     19.01 o 
  -2  11   1      174.70      220.28     19.32 o 
  -1  11   1     1979.23     2008.69     56.08 o 
   0  11   1     1596.03     1670.24     95.81 o 
   1  11   1        4.41       43.62     13.09 o 
   2  11   1     3160.84     3780.28    124.00 o 
   3  11   1     2005.14     1882.50     92.85 o 
   4  11   1      130.79      113.10     17.45 o 
   5  11   1     1188.59     1212.63     42.69 o 
   6  11   1       37.82       31.47     14.96 o 
   7  11   1        5.09       21.81     14.96 o 
   8  11   1     1141.53      946.55     30.22 o 
   9  11   1     1094.90     1080.84     44.87 o 
  10  11   1      246.93      186.01     27.11 o 
  -9  12   1      897.40      844.67     40.50 o 
  -8  12   1      220.67      168.56     17.14 o 
  -7  12   1        2.22       14.33     14.64 o 
  -6  12   1      265.22      318.74     21.19 o 
  -5  12   1      150.82      113.72     17.14 o 
  -4  12   1       23.73       -7.17     14.02 o 
  -3  12   1     1754.68     1695.25     46.42 o 
  -2  12   1       11.13       10.59     13.40 o 
  -1  12   1       30.29       35.52     16.82 o 
   0  12   1      101.07       88.73     11.49 o 
   1  12   1      266.99      232.74     18.69 o 
   2  12   1       23.86        7.48     15.27 o 
   3  12   1     2823.36     2982.97     86.62 o 
   4  12   1       31.23       14.64     14.64 o 
   5  12   1      998.36      980.20     34.58 o 
   6  12   1       73.70       56.39     15.58 o 
   7  12   1     1979.82     1896.84     57.95 o 
   8  12   1      270.99      185.70     28.66 o 
   9  12   1        2.50       -5.30     20.88 o 
  -8  13   1       41.04       25.55     27.73 o 
  -7  13   1      474.72      438.69     22.12 o 
  -6  13   1      217.70      214.98     18.38 o 
  -5  13   1      335.74      326.84     20.56 o 
  -4  13   1       48.23       43.00     18.07 o 
  -3  13   1      271.75      276.36     19.63 o 
  -2  13   1       23.52       26.48     21.19 o 
  -1  13   1      152.36      165.44     18.38 o 
   0  13   1       46.07       41.18     17.45 o 
   1  13   1     1977.82     1897.46     79.45 o 
   2  13   1      165.51      197.22     18.69 o 
   3  13   1     2995.42     3099.81     85.06 o 
   4  13   1      387.92      422.18     23.99 o 
   5  13   1      971.85      990.17     32.09 o 
   6  13   1        0.04        9.66     12.77 o 
   7  13   1        0.34       49.23     27.11 o 
   8  13   1       94.13       62.00     28.66 o 
  -7  14   1      277.58      210.93     32.71 o 
  -6  14   1        9.45      -16.20     23.06 o 
  -5  14   1      779.14      846.54     41.44 o 
  -4  14   1       85.90       54.52     15.27 o 
  -3  14   1     1028.09     1058.71     28.66 o 
  -2  14   1        3.30        4.67     14.02 o 
  -1  14   1      751.27      697.60     24.30 o 
   0  14   1       42.69       21.06     10.91 o 
   1  14   1     1980.52     2067.27     67.30 o 
   2  14   1      497.00      460.19     23.99 o 
   3  14   1      462.12      512.84     22.43 o 
   4  14   1       19.85       36.45     16.82 o 
   5  14   1      202.10      222.15     20.56 o 
   6  14   1        5.94        2.80     23.37 o 
   7  14   1     1017.03     1002.32     46.11 o 
  -6  15   1        6.05       19.63     29.60 o 
  -5  15   1      519.33      485.43     41.13 o 
  -4  15   1      195.60      195.67     33.96 o 
  -3  15   1       42.09        7.48     14.64 o 
  -2  15   1      163.89      154.54     19.01 o 
  -1  15   1      548.15      542.13     22.74 o 
   0  15   1       14.59       16.29     15.11 o 
   1  15   1      373.13      365.47     20.88 o 
   2  15   1     1384.59     1604.90     58.89 o 
   3  15   1     1088.72     1150.32     41.75 o 
   4  15   1        9.72       28.04     23.99 o 
   5  15   1      420.60      495.08     32.40 o 
   6  15   1       95.68       47.36     24.61 o 
  -4  16   1       17.07        3.74     24.93 o 
  -3  16   1      185.15      178.84     35.83 o 
  -2  16   1       53.59      -23.99     23.99 o 
  -1  16   1       45.35        2.18     23.68 o 
   0  16   1      402.86      446.67     52.34 o 
   1  16   1      591.07      644.01     36.77 o 
   2  16   1        4.07      -21.50     21.50 o 
   3  16   1       29.49       -1.56     24.93 o 
   4  16   1      329.80      451.78     37.70 o 
 -12   0   2     4727.44     4676.04     83.19 o 
 -10   0   2      752.95      742.16     28.04 o 
  -8   0   2     3145.38     2753.34    108.43 o 
  -6   0   2     3646.85     3624.18    133.35 o 
  -4   0   2     1515.23     1205.46     44.55 o 
  -2   0   2      918.99      991.10     38.32 o 
   0   0   2     3243.11     3470.17    384.17 o 
   2   0   2    21493.46    21240.65    285.40 o 
   4   0   2    10143.99     9158.28    204.08 o 
   6   0   2      121.26       86.62     11.84 o 
   8   0   2     1854.64     1788.41     89.42 o 
  10   0   2     2992.40     3159.01     90.04 o 
  12   0   2      600.26      674.24     25.86 o 
 -13   1   2       13.68       11.22     14.10 o 
 -12   1   2        0.61       13.40      9.69 o 
 -11   1   2      805.37      790.23     21.34 o 
 -10   1   2     1881.07     1903.57     53.53 o 
  -9   1   2     1406.58     1498.37     66.83 o 
  -8   1   2      110.03       78.36     11.37 o 
  -7   1   2        1.99       -2.17      8.29 o 
  -6   1   2      852.85      789.25     63.25 o 
  -5   1   2     2547.27     2862.76     66.28 o 
  -4   1   2      153.67       55.25      6.72 o 
  -3   1   2     2304.45     2330.05     47.97 o 
  -2   1   2    14799.50    11948.39    203.77 o 
  -1   1   2      245.37      138.30      8.26 o 
   0   1   2     3856.77     3155.71    285.09 o 
   1   1   2       27.28       20.26      7.15 o 
   2   1   2    18208.09    20156.35   2307.02 o 
   3   1   2     2349.17     3017.65     87.38 o 
   4   1   2      268.45      216.51      8.36 o 
   5   1   2      161.18      287.65     13.24 o 
   6   1   2     1135.33     1015.73     31.47 o 
   7   1   2      330.82      359.96     14.27 o 
   8   1   2     1878.26     1981.22     56.55 o 
   9   1   2      154.24      147.62     13.55 o 
  10   1   2     3238.10     3306.05     66.75 o 
  11   1   2       91.09       68.04     11.22 o 
  12   1   2     1233.02     1161.98     31.89 o 
  13   1   2       84.20      117.29     20.09 o 
 -13   2   2       77.04       53.59     25.86 o 
 -12   2   2     1437.23     1477.46     52.66 o 
 -11   2   2      951.34      883.30     32.71 o 
 -10   2   2      114.83      113.72     15.89 o 
  -9   2   2      302.28      248.01     19.63 o 
  -8   2   2     3739.94     3794.30    119.64 o 
  -7   2   2      397.46      336.50     16.82 o 
  -6   2   2     1383.08     1341.00     52.66 o 
  -5   2   2       16.07        0.93      9.35 o 
  -4   2   2      102.80      103.13      9.97 o 
  -3   2   2        1.88       26.17      8.10 o 
  -2   2   2      124.48       21.19      6.85 o 
  -1   2   2      722.40      926.92     26.17 o 
   0   2   2      175.78      200.68      5.07 o 
   1   2   2    11115.20    12391.13    219.35 o 
   2   2   2      441.42      805.72     34.90 o 
   3   2   2     1447.26     1292.08     50.79 o 
   4   2   2    13589.11    15723.68    268.88 o 
   5   2   2     6312.14     7801.09    195.35 o 
   6   2   2     1830.32     1846.99     64.18 o 
   7   2   2     1422.18     1449.42     52.34 o 
   8   2   2     2368.31     2333.97     99.08 o 
   9   2   2     1049.83     1164.65     42.06 o 
  10   2   2      836.64      800.42     28.98 o 
  11   2   2     2277.20     2224.61     65.12 o 
  12   2   2      589.13      591.67     22.74 o 
 -13   3   2      330.87      298.80     31.16 o 
 -12   3   2      254.65      251.13     19.63 o 
 -11   3   2      426.60      404.11     22.12 o 
 -10   3   2     1293.20     1314.51     64.49 o 
  -9   3   2     3222.17     3084.23    104.06 o 
  -8   3   2      172.53      167.00     16.82 o 
  -7   3   2      804.00      697.29     28.35 o 
  -6   3   2      365.49      454.89     17.45 o 
  -5   3   2      357.89      425.29     18.07 o 
  -4   3   2     1033.53      890.47     33.65 o 
  -3   3   2      421.76      372.95     13.71 o 
   0   3   2    10173.73     6369.73    164.51 o 
   1   3   2    36317.34    37900.29    428.10 o 
   2   3   2     6195.30     6333.28    162.95 o 
   3   3   2     6333.97     6836.15    182.58 o 
   4   3   2      751.34      551.48     26.80 o 
   5   3   2     1541.06     1841.07     67.30 o 
   6   3   2     1486.15     1493.98     57.02 o 
   7   3   2     1059.71     1095.79     39.26 o 
   8   3   2        0.87       -1.56     12.77 o 
   9   3   2     2480.89     2555.81     94.72 o 
  10   3   2       17.69       13.40     16.82 o 
  11   3   2       76.35       57.02     15.58 o 
  12   3   2      990.06      850.27     40.50 o 
 -13   4   2       87.20      108.43     29.60 o 
 -12   4   2       46.34       58.89     14.33 o 
 -11   4   2     1582.81     1478.09     57.02 o 
 -10   4   2       77.97      104.69     15.58 o 
  -9   4   2     1608.59     1496.78     49.54 o 
  -8   4   2     1112.41     1182.41     43.93 o 
  -7   4   2       77.38       63.25     13.40 o 
  -6   4   2      580.44      493.84     20.25 o 
  -5   4   2      193.32      136.78     13.40 o 
  -4   4   2       13.90        2.80      9.35 o 
  -3   4   2      707.29      729.70     31.47 o 
  -2   4   2      624.02      457.07     19.01 o 
   0   4   2      609.58      556.78     26.80 o 
   1   4   2     1461.15     1458.63    860.71 o 
   2   4   2     4973.77     5100.71    174.79 o 
   3   4   2      115.17      194.73     12.15 o 
   4   4   2     4306.40     4807.83    155.78 o 
   5   4   2     4762.53     5071.73    156.41 o 
   6   4   2        0.22      -10.59     10.59 o 
   7   4   2     3540.65     3676.52    123.69 o 
   8   4   2     1797.65     1782.49     55.15 o 
   9   4   2      171.99      173.23     17.14 o 
  10   4   2      148.57      174.17     16.82 o 
  11   4   2     1820.49     1679.98     55.46 o 
  12   4   2      129.95      118.40     27.73 o 
 -12   5   2      143.66       78.83     23.99 o 
 -11   5   2      118.48      117.77     15.58 o 
 -10   5   2       63.16       51.41     14.64 o 
  -9   5   2       19.24       22.43     14.02 o 
  -8   5   2     4580.51     4392.51    123.07 o 
  -7   5   2     4017.25     4067.86    128.06 o 
  -6   5   2     3333.82     3497.99    128.06 o 
  -5   5   2        5.65       -3.12      9.66 o 
  -4   5   2      487.36      422.18     16.82 o 
  -3   5   2     1612.78     1957.91     51.72 o 
  -2   5   2      342.78      336.18     12.77 o 
   0   5   2      171.18      113.34     14.64 o 
   1   5   2       86.51       35.55      5.94 o 
   2   5   2       98.01      134.29     11.22 o 
   3   5   2    15923.68    17694.05    291.01 o 
   4   5   2       37.08       46.42     10.59 o 
   5   5   2       57.09       42.69     12.15 o 
   6   5   2     4672.72     4878.56    139.89 o 
   7   5   2     1856.29     1849.79     60.13 o 
   8   5   2     1581.64     1618.61     77.89 o 
   9   5   2      663.33      793.26     28.04 o 
  10   5   2      103.02       69.17     16.51 o 
  11   5   2      180.09      126.50     16.20 o 
  12   5   2        1.86        4.36     23.99 o 
 -12   6   2        4.88       30.53     23.37 o 
 -11   6   2      672.81      624.39     24.61 o 
 -10   6   2      105.91       72.60     14.96 o 
  -9   6   2     4936.17     4615.91    108.43 o 
  -8   6   2       52.54       62.94     14.02 o 
  -7   6   2      423.12      396.01     19.32 o 
  -6   6   2     1238.89     1257.81     48.60 o 
  -5   6   2     1316.82     1420.76     54.21 o 
  -4   6   2        3.46       13.71     12.15 o 
  -3   6   2       11.59       41.44     10.28 o 
  -1   6   2      237.98      281.04     13.40 o 
   0   6   2       28.43       22.41      9.97 o 
   1   6   2      391.34      522.50     19.32 o 
   2   6   2     5333.40     5610.44    167.62 o 
   3   6   2     4516.04     4734.30    148.00 o 
   4   6   2      161.42      300.35     16.82 o 
   5   6   2      477.74      452.40     19.01 o 
   6   6   2       10.75        9.97     14.02 o 
   7   6   2     3869.21     3971.27    121.51 o 
   8   6   2        9.88       52.66     16.51 o 
   9   6   2      792.42      835.32     28.98 o 
  10   6   2      125.41       78.20     16.51 o 
  11   6   2      712.45      677.35     24.93 o 
  12   6   2      111.45       88.17     31.16 o 
 -12   7   2        1.26       48.60     28.04 o 
 -11   7   2      185.06      220.59     18.69 o 
 -10   7   2        0.28       -5.92     13.40 o 
  -9   7   2      126.66      140.83     17.45 o 
  -8   7   2       19.46       22.12     14.02 o 
  -7   7   2     1352.43     1266.22     52.66 o 
  -6   7   2       13.41       -5.30     13.09 o 
  -5   7   2     1688.57     1563.46     57.64 o 
  -4   7   2      214.76      224.64     16.82 o 
  -3   7   2      417.56      422.49     18.69 o 
  -1   7   2     7348.94     8833.00    207.51 o 
   0   7   2      319.00      324.27      9.91 o 
   1   7   2     2524.45     3660.32    139.58 o 
   2   7   2     1433.35     1728.59     71.66 o 
   3   7   2     1623.48     1893.10     67.61 o 
   4   7   2      476.47      668.01     33.65 o 
   5   7   2     3216.36     3471.82    114.97 o 
   6   7   2       40.20       75.71     14.33 o 
   7   7   2     1182.14     1216.99     40.50 o 
   8   7   2      284.93      331.20     20.56 o 
   9   7   2     2196.60     2313.09     77.27 o 
  10   7   2       31.21        9.35     14.33 o 
  11   7   2       49.12       35.83     23.37 o 
 -11   8   2      306.18      276.67     28.66 o 
 -10   8   2        0.01      -13.09     13.09 o 
  -9   8   2     1995.63     1902.45     67.61 o 
  -8   8   2     1255.58     1209.20     42.06 o 
  -7   8   2       39.30        9.04     16.20 o 
  -6   8   2       58.14       49.85     14.64 o 
  -5   8   2     1983.40     1985.32     93.47 o 
  -4   8   2      100.03       64.49     14.96 o 
  -3   8   2      935.73      886.42     25.24 o 
  -2   8   2      501.23      583.57     19.94 o 
  -1   8   2      656.68      772.07     19.94 o 
   0   8   2      602.23      535.52     23.37 o 
   1   8   2     4312.59     4887.91    156.41 o 
   2   8   2      575.47      529.98     20.88 o 
   3   8   2       95.71       77.27     14.02 o 
   4   8   2      423.66      419.06     19.01 o 
   5   8   2     3065.80     3256.84    110.92 o 
   6   8   2     1602.84     1524.20     56.08 o 
   7   8   2      263.87      299.11     20.25 o 
   8   8   2      808.02      851.52     36.45 o 
   9   8   2     1097.22     1091.74     35.52 o 
  10   8   2       80.67       81.01     15.58 o 
  11   8   2      604.41      587.31     36.14 o 
 -11   9   2      478.91      443.36     35.52 o 
 -10   9   2       55.94       45.18     14.64 o 
  -9   9   2       37.66       44.55     14.64 o 
  -8   9   2      261.20      253.31     19.63 o 
  -7   9   2     1252.46     1134.11     40.50 o 
  -6   9   2      966.78     1081.15     38.32 o 
  -5   9   2      364.00      380.74     20.56 o 
  -4   9   2      432.78      382.61     22.12 o 
  -3   9   2     5457.38     5824.17    148.00 o 
  -2   9   2       79.36       71.66     15.58 o 
  -1   9   2     3753.41     3542.86    119.64 o 
   0   9   2        5.80       -7.92      7.92 o 
   1   9   2      550.88      687.01     28.66 o 
   2   9   2      165.57      197.54     16.51 o 
   3   9   2     5577.57     6159.42    169.81 o 
   4   9   2      294.39      363.60     23.68 o 
   5   9   2      179.83      187.88     18.38 o 
   6   9   2      449.50      452.09     22.74 o 
   7   9   2       93.83      114.66     19.63 o 
   8   9   2       52.96       26.48     14.96 o 
   9   9   2      368.04      401.93     21.50 o 
  10   9   2       61.72       99.08     26.17 o 
  11   9   2      111.98      130.24     32.09 o 
 -10  10   2       15.32        7.48     21.81 o 
  -9  10   2      316.29      295.06     19.01 o 
  -8  10   2     1872.47     1828.29     62.94 o 
  -7  10   2        0.02       14.02     14.64 o 
  -6  10   2      137.21      143.95     18.07 o 
  -5  10   2      805.74      758.36     32.09 o 
  -4  10   2      115.62       97.52     18.38 o 
  -3  10   2     1303.06     1312.02     43.93 o 
  -2  10   2     1181.55     1246.90     37.08 o 
  -1  10   2      606.42      701.03     22.12 o 
   0  10   2       34.33       12.63     23.06 o 
   1  10   2     2811.52     2598.49    102.19 o 
   2  10   2     2346.48     2477.60    107.80 o 
   3  10   2       84.00       78.20     15.27 o 
   4  10   2     1205.74     1139.72     40.50 o 
   5  10   2     2000.68     1996.23     79.76 o 
   6  10   2       19.27       48.60     14.33 o 
   7  10   2        8.00       12.15     14.33 o 
   8  10   2     2853.58     2747.11     72.28 o 
   9  10   2      215.01      205.64     19.32 o 
  10  10   2      283.14      221.53     28.98 o 
 -10  11   2      625.85      662.71     38.95 o 
  -9  11   2      130.67       70.10     29.29 o 
  -8  11   2      575.13      629.06     25.55 o 
  -7  11   2        4.49       17.45     15.27 o 
  -6  11   2      556.35      505.68     24.93 o 
  -5  11   2     1412.17     1634.18     71.66 o 
  -4  11   2      569.89      568.30     30.22 o 
  -3  11   2     1554.55     1568.44     42.37 o 
  -2  11   2      544.44      691.06     25.24 o 
  -1  11   2       59.07       88.80     21.19 o 
   0  11   2     3870.34     4094.48    217.48 o 
   1  11   2      310.26      305.34     19.63 o 
   2  11   2     1382.88     1599.60     58.89 o 
   3  11   2     3002.19     3353.11    112.48 o 
   4  11   2      660.97      712.56     28.35 o 
   5  11   2       72.54      112.79     16.51 o 
   6  11   2      942.37      966.18     36.14 o 
   7  11   2      405.02      348.34     22.74 o 
   8  11   2       48.11       38.95     14.64 o 
   9  11   2       80.22       72.28     24.61 o 
  -9  12   2       70.99      146.13     30.22 o 
  -8  12   2      757.61      699.16     24.61 o 
  -7  12   2       12.02      -19.32     20.56 o 
  -6  12   2      828.39      870.21     31.16 o 
  -5  12   2      477.41      487.30     22.74 o 
  -4  12   2        2.12       23.06     14.96 o 
  -3  12   2      382.79      364.54     20.56 o 
  -2  12   2      876.13      845.29     28.35 o 
   0  12   2      192.55      194.12     15.58 o 
   1  12   2     1076.34     1107.94     36.77 o 
   2  12   2     1838.65     1924.57     81.63 o 
   3  12   2        8.62       17.45     13.71 o 
   4  12   2      488.24      547.74     25.24 o 
   5  12   2      297.82      331.20     20.88 o 
   6  12   2      109.09       85.37     16.82 o 
   7  12   2        1.27        8.41     13.71 o 
   8  12   2     1165.19     1095.17     42.69 o 
   9  12   2       13.72       -4.05     29.29 o 
  -8  13   2      222.83      266.70     31.78 o 
  -7  13   2       60.33       85.06     19.94 o 
  -6  13   2      383.93      336.81     22.12 o 
  -5  13   2      369.94      321.23     21.50 o 
  -4  13   2     2502.62     2889.19     80.70 o 
  -3  13   2      130.23      103.44     18.69 o 
  -2  13   2     1150.84     1183.97     39.26 o 
  -1  13   2      196.44      214.05     18.69 o 
   0  13   2       54.28       12.22     16.98 o 
   1  13   2       76.02       41.13     17.45 o 
   2  13   2     3757.58     4615.28    105.62 o 
   3  13   2       48.70       53.90     14.64 o 
   4  13   2      765.68      978.64     36.77 o 
   5  13   2      149.56      144.26     17.45 o 
   6  13   2     1314.70     1109.81     46.42 o 
   7  13   2        3.99        3.43     27.42 o 
   8  13   2       75.60      150.49     28.66 o 
  -7  14   2       57.72       51.10     23.06 o 
  -6  14   2      928.58      957.77     45.80 o 
  -5  14   2       48.93       48.92     16.82 o 
  -4  14   2       14.04        0.62     14.33 o 
  -3  14   2       45.71       43.00     14.64 o 
  -2  14   2     2219.54     2568.89     71.04 o 
  -1  14   2        5.77       -2.80     12.15 o 
   0  14   2       49.43       29.99     11.68 o 
   1  14   2        1.94      -14.33     14.64 o 
   2  14   2      706.34      835.32     32.71 o 
   3  14   2      415.69      454.58     21.81 o 
   4  14   2     1200.09     1496.78     56.71 o 
   5  14   2      119.53      119.02     19.01 o 
   6  14   2      377.08      368.59     32.40 o 
   7  14   2        0.38       20.88     22.12 o 
  -6  15   2        4.48       -3.43     27.11 o 
  -5  15   2       27.61        7.48     22.12 o 
  -4  15   2     1787.91     1974.73     62.31 o 
  -3  15   2      218.83      214.36     18.69 o 
  -2  15   2      117.99       89.73     17.76 o 
  -1  15   2       18.99        8.41     13.09 o 
   0  15   2      815.10      882.16     19.57 o 
   1  15   2      145.87      116.53     15.89 o 
   2  15   2      942.94     1044.38     48.92 o 
   3  15   2      187.36      246.14     18.07 o 
   4  15   2      867.03     1061.52     44.24 o 
   5  15   2        5.25      -18.69     23.99 o 
  -4  16   2       38.94       18.38     33.96 o 
  -3  16   2        5.05        9.66     24.30 o 
  -2  16   2      630.64      766.77     42.06 o 
  -1  16   2       87.30       -2.18     25.86 o 
   0  16   2      109.32       20.85     18.61 o 
   1  16   2      642.12      748.70     37.08 o 
   2  16   2      130.09       92.54     26.80 o 
   3  16   2      111.76      113.10     23.68 o 
 -13   0   3       33.18       22.43     24.61 o 
 -11   0   3       47.53       62.00     14.33 o 
  -9   0   3      288.48      256.11     19.32 o 
  -7   0   3      597.92      720.97     27.42 o 
  -5   0   3     3349.33     3141.56    120.89 o 
  -3   0   3     9517.50     9392.27    213.74 o 
  -1   0   3   103041.14   103617.22    585.13 o 
   1   0   3     5764.06     6602.82    695.74 o 
   3   0   3      433.41      455.52     25.86 o 
   5   0   3    29346.96    31659.23    381.36 o 
   7   0   3      486.62      498.20     24.30 o 
   9   0   3     1587.31     1632.00     75.71 o 
  11   0   3     2509.74     2422.14     68.23 o 
 -13   1   3      439.33      439.87     23.46 o 
 -12   1   3       63.97       54.25     11.23 o 
 -11   1   3      353.77      344.53     14.87 o 
 -10   1   3       23.32       26.11     27.73 o 
  -9   1   3     2135.78     2122.29     74.93 o 
  -8   1   3       55.51       22.69      9.58 o 
  -7   1   3     2600.36     2701.05     77.83 o 
  -6   1   3       23.25       -1.71      7.05 o 
  -5   1   3     1390.56     1456.87     35.67 o 
  -4   1   3       38.47        7.86      5.72 o 
  -3   1   3     7228.13     7426.98    135.20 o 
  -2   1   3        1.18       -0.93      6.23 o 
  -1   1   3    32813.92    34047.73    347.40 o 
   0   1   3       66.97       34.90      4.07 o 
   1   1   3      120.74      192.92     13.69 o 
   2   1   3      230.78      122.04      6.85 o 
   3   1   3     8213.85     9570.38    152.10 o 
   4   1   3     2633.83     2764.56    185.85 o 
   5   1   3        1.77      -10.09     18.23 o 
   6   1   3     1811.50     1738.22     43.93 o 
   7   1   3     5680.35     5657.75    108.94 o 
   8   1   3      169.34      146.17     13.40 o 
   9   1   3     1125.64     1181.43     29.96 o 
  10   1   3      569.53      561.01     20.72 o 
  11   1   3     1531.32     1442.98     43.46 o 
  12   1   3       37.98       52.90     17.52 o 
 -13   2   3      224.42      207.82     26.80 o 
 -12   2   3       32.70       23.99     14.64 o 
 -11   2   3     1169.41     1123.21     53.28 o 
 -10   2   3      113.53      111.54     18.07 o 
  -9   2   3      137.08      142.08     16.20 o 
  -8   2   3     1445.10     1364.05     45.18 o 
  -7   2   3      700.40      726.58     30.22 o 
  -6   2   3     1462.72     1778.13     67.30 o 
  -5   2   3     2312.99     2094.68     71.04 o 
  -4   2   3      796.82      571.42     31.16 o 
  -3   2   3      908.23      931.28     36.45 o 
  -2   2   3    13655.13    11826.57    217.79 o 
  -1   2   3       18.22        1.87      7.17 o 
   0   2   3      824.32      534.65     23.06 o 
   1   2   3     9775.18    12279.28    223.08 o 
   2   2   3     1504.15     1463.44     54.52 o 
   3   2   3      256.11      384.79     20.25 o 
   4   2   3     1555.76     1314.82     51.72 o 
   5   2   3    16823.49    19222.61    297.24 o 
   6   2   3     1945.75     1681.23     56.71 o 
   7   2   3      535.95      628.44     27.11 o 
   8   2   3      451.40      429.34     20.88 o 
   9   2   3     1255.41     1274.01     44.55 o 
  10   2   3      439.94      418.44     22.74 o 
  11   2   3     1499.03     1489.93     57.33 o 
  12   2   3      680.15      614.10     36.77 o 
 -13   3   3      500.31      517.83     36.45 o 
 -12   3   3        1.45       18.07     13.71 o 
 -11   3   3       16.21       24.30     14.96 o 
 -10   3   3      193.97      209.06     19.01 o 
  -9   3   3       10.78        0.62     13.09 o 
  -8   3   3      227.51      152.98     17.14 o 
  -7   3   3     4306.36     3960.36    129.92 o 
  -6   3   3      105.15       87.86     13.09 o 
  -5   3   3     6017.95     6146.34    168.87 o 
  -4   3   3     3827.11     3250.92    146.44 o 
  -3   3   3      137.64       82.57     10.90 o 
  -2   3   3       51.53       26.17      9.04 o 
   0   3   3     5427.98     4417.75    126.50 o 
   1   3   3     1502.68     1442.60    106.40 o 
   2   3   3        2.70       38.95      8.41 o 
   3   3   3      637.12      925.05     43.31 o 
   4   3   3     7715.88     8635.16    205.95 o 
   5   3   3      176.48      167.94     14.64 o 
   6   3   3     3972.75     3743.51    128.99 o 
   7   3   3     6349.75     6752.03    160.15 o 
   8   3   3     1270.88     1245.03     46.74 o 
   9   3   3      183.88      193.17     18.38 o 
  10   3   3      828.69      854.64     34.58 o 
  11   3   3      704.91      624.70     25.55 o 
  12   3   3      188.33      201.59     28.35 o 
 -13   4   3        4.32       33.34     29.29 o 
 -12   4   3      100.64      119.95     14.96 o 
 -11   4   3      793.62      834.38     29.29 o 
 -10   4   3        8.62      -15.27     15.27 o 
  -9   4   3     2727.03     2635.57     91.91 o 
  -8   4   3     3987.95     3798.97    116.53 o 
  -7   4   3      535.91      511.60     20.88 o 
  -6   4   3      828.71      847.78     35.83 o 
  -5   4   3    11456.72    10636.37    215.61 o 
  -4   4   3     1363.13     1304.54     55.77 o 
  -3   4   3     2643.38     2530.57    114.97 o 
  -2   4   3      773.91      599.77     26.17 o 
  -1   4   3       28.83        5.92      8.10 o 
   0   4   3      216.31      256.51     13.86 o 
   1   4   3     4209.30     3253.61    620.34 o 
   2   4   3      148.43      218.41     12.15 o 
   3   4   3     2393.42     2200.62     71.04 o 
   4   4   3     9016.20     9445.86    211.87 o 
   5   4   3       72.83      115.90     13.09 o 
   6   4   3     4423.37     4630.55    137.71 o 
   7   4   3     1068.06     1152.50     44.55 o 
   8   4   3     5403.83     5436.58    131.48 o 
   9   4   3      426.63      441.18     21.81 o 
  10   4   3        6.49       22.12     14.02 o 
  11   4   3        2.09       24.93     13.71 o 
  12   4   3      949.21     1030.98     42.69 o 
 -12   5   3      505.22      496.02     32.40 o 
 -11   5   3     1224.66     1154.05     50.47 o 
 -10   5   3      557.89      569.55     24.93 o 
  -9   5   3      111.69       71.04     15.58 o 
  -8   5   3      374.31      353.32     20.25 o 
  -7   5   3     1090.57      824.41     37.08 o 
  -6   5   3     5028.97     4307.45    139.58 o 
  -5   5   3     1160.85      934.40     39.26 o 
  -4   5   3     2696.21     2492.25     77.58 o 
  -3   5   3       40.03       12.46      9.35 o 
   0   5   3     6775.41     4856.13    150.49 o 
   1   5   3     9784.93     9411.28    213.74 o 
   2   5   3     5646.23     6637.06    176.66 o 
   3   5   3      532.34      669.88     28.04 o 
   4   5   3     4820.50     5041.51    158.90 o 
   5   5   3        2.26       26.17     14.02 o 
   6   5   3     4515.68     4477.57    134.91 o 
   7   5   3      400.69      453.33     23.37 o 
   8   5   3     1569.84     1571.56     73.22 o 
   9   5   3      213.57      203.46     18.38 o 
  10   5   3     1824.97     1718.31     62.63 o 
  11   5   3       24.90       28.66     15.58 o 
  12   5   3       31.17       62.00     25.86 o 
 -12   6   3      945.36      997.34     42.37 o 
 -11   6   3      484.46      495.08     24.61 o 
 -10   6   3        3.00       30.53     13.40 o 
  -9   6   3      160.02      187.57     18.07 o 
  -8   6   3      286.39      223.08     19.32 o 
  -7   6   3      109.61      106.25     15.58 o 
  -6   6   3     2584.68     2158.24     71.35 o 
  -5   6   3        3.84       10.59     11.22 o 
  -4   6   3     9424.13     8993.78    206.88 o 
  -3   6   3      458.16      674.86     23.06 o 
  -2   6   3       34.40       -3.43      8.41 o 
  -1   6   3      101.27       84.44     11.53 o 
   0   6   3       15.43       -7.95      7.95 o 
   1   6   3     1055.26     1180.85     50.47 o 
   2   6   3     9818.26     9920.07    212.80 o 
   3   6   3      245.22      145.19     12.77 o 
   4   6   3       14.25        7.17     10.59 o 
   5   6   3     1268.32     1331.96     51.10 o 
   6   6   3     1692.10     1783.11     60.44 o 
   7   6   3      328.76      352.39     19.63 o 
   8   6   3     5514.37     5424.12    121.82 o 
   9   6   3      126.62      136.78     17.76 o 
  10   6   3        4.66        9.97     13.40 o 
  11   6   3       39.28       48.60     24.61 o 
 -12   7   3      676.67      769.27     41.13 o 
 -11   7   3       13.37       15.27     14.64 o 
 -10   7   3      500.27      494.77     24.30 o 
  -9   7   3       19.60       29.60     14.64 o 
  -8   7   3      671.93      632.18     25.55 o 
  -7   7   3      528.29      561.14     23.99 o 
  -6   7   3     8310.86     7163.61    164.20 o 
  -5   7   3      220.18      141.14     16.51 o 
  -4   7   3     1471.31     1576.54     42.69 o 
  -3   7   3      206.69      233.99     15.89 o 
  -2   7   3       33.82       21.19     14.64 o 
   0   7   3     7292.93     5762.19    344.28 o 
   1   7   3      466.96      475.14     23.37 o 
   2   7   3      203.66      136.16     13.40 o 
   3   7   3       85.70       88.17     12.46 o 
   4   7   3      978.84      813.20     31.78 o 
   5   7   3       48.12       58.89     13.09 o 
   6   7   3      678.03      800.73     32.09 o 
   7   7   3      964.40      950.29     39.88 o 
   8   7   3       97.17      128.06     16.82 o 
   9   7   3       93.92       50.79     15.58 o 
  10   7   3     2157.97     2041.72     58.26 o 
  11   7   3      297.29      296.30     30.53 o 
 -11   8   3      114.42      111.85     24.61 o 
 -10   8   3      425.94      458.94     22.12 o 
  -9   8   3        0.21      -10.59     14.96 o 
  -8   8   3       62.97       74.47     16.51 o 
  -7   8   3      510.79      504.43     23.68 o 
  -6   8   3      214.96      176.97     19.32 o 
  -5   8   3      343.58      262.03     18.38 o 
  -4   8   3     6296.74     6685.67    168.87 o 
  -3   8   3      111.44       75.40     15.58 o 
  -1   8   3       21.00       11.53     10.90 o 
   0   8   3        2.38       -4.21      7.05 o 
   1   8   3      735.84      526.86     21.81 o 
   2   8   3     5980.10     4487.85    139.58 o 
   3   8   3       24.17       44.24     13.09 o 
   4   8   3       73.55       55.46     14.02 o 
   5   8   3      549.08      594.79     27.11 o 
   6   8   3       33.68       31.78     14.33 o 
   7   8   3     2399.93     2390.36     87.24 o 
   8   8   3     3140.36     3283.32     87.24 o 
   9   8   3     1404.22     1434.16     57.64 o 
  10   8   3       49.18       50.79     14.64 o 
  11   8   3       26.96       13.71     25.86 o 
 -11   9   3       89.62       93.78     23.99 o 
 -10   9   3      970.34     1060.27     42.37 o 
  -9   9   3        6.14       20.56     14.64 o 
  -8   9   3       74.53       72.91     16.51 o 
  -7   9   3     1319.33     1187.39     44.87 o 
  -6   9   3     2666.92     2847.44    102.82 o 
  -5   9   3       99.57      110.61     16.82 o 
  -4   9   3       25.49       25.86     15.58 o 
  -3   9   3      499.12      624.70     22.12 o 
  -2   9   3      464.74      482.93     20.25 o 
   0   9   3     2255.69     2263.61    126.81 o 
   1   9   3     1224.26     1211.38     51.72 o 
   2   9   3      256.49      305.96     17.76 o 
   3   9   3     1011.29      994.84     38.01 o 
   4   9   3      238.99      230.56     18.69 o 
   5   9   3      146.44      145.50     16.20 o 
   6   9   3      295.03      318.42     20.88 o 
   7   9   3     1070.51     1227.59     41.13 o 
   8   9   3      212.95      225.89     19.01 o 
   9   9   3      184.96      192.24     17.76 o 
  10   9   3      827.53      827.84     39.26 o 
 -10  10   3        1.53       -3.74     19.94 o 
  -9  10   3      150.91      179.78     17.14 o 
  -8  10   3     1374.89     1469.67     56.08 o 
  -7  10   3        4.32       15.89     13.71 o 
  -6  10   3       11.06       15.58     14.02 o 
  -5  10   3     4094.52     4415.88    118.40 o 
  -4  10   3     2096.18     2559.55    100.01 o 
  -3  10   3       39.28       10.28     13.09 o 
  -2  10   3     1719.15     1818.01     52.66 o 
  -1  10   3       29.28       10.90     14.33 o 
   0  10   3      631.12      554.91     20.88 o 
   1  10   3     1706.65     1744.17     87.86 o 
   2  10   3      966.09      964.62     38.32 o 
   3  10   3     3030.22     2633.70     93.16 o 
   4  10   3       89.29       93.78     15.58 o 
   5  10   3       96.72      164.20     18.38 o 
   6  10   3      112.82       89.42     15.89 o 
   7  10   3      388.28      433.71     24.30 o 
   8  10   3      114.94      167.00     16.82 o 
   9  10   3      816.83      908.23     38.63 o 
  10  10   3        0.99      -11.22     21.50 o 
 -10  11   3      552.74      606.31     35.83 o 
  -9  11   3      571.90      616.91     36.77 o 
  -8  11   3      116.89       97.52     17.45 o 
  -7  11   3      606.96      701.03     25.86 o 
  -6  11   3      575.33      649.00     26.48 o 
  -5  11   3      418.38      444.30     23.99 o 
  -4  11   3       97.23      105.93     19.01 o 
  -3  11   3     1376.00     1490.55     43.93 o 
  -2  11   3     3295.17     3695.22    109.67 o 
  -1  11   3      124.51       89.73     15.89 o 
   0  11   3      167.00      133.37     22.28 o 
   1  11   3      106.94      149.24     17.14 o 
   2  11   3       84.22       52.97     14.64 o 
   3  11   3     2007.91     2241.43     91.29 o 
   4  11   3       36.17       10.90     14.64 o 
   5  11   3       19.51       20.25     13.71 o 
   6  11   3      118.72      134.60     16.51 o 
   7  11   3     1920.05     2181.61     65.43 o 
   8  11   3       19.98       12.46     15.27 o 
   9  11   3      516.49      523.44     34.27 o 
  -9  12   3      787.08      746.21     42.06 o 
  -8  12   3      405.48      328.39     31.47 o 
  -7  12   3     1089.42     1210.45     48.92 o 
  -6  12   3      239.81      176.35     19.01 o 
  -5  12   3     1487.18     1881.88     73.22 o 
  -4  12   3       47.36       48.92     16.82 o 
  -3  12   3      222.97      231.50     19.63 o 
  -2  12   3       11.82       11.53     19.32 o 
  -1  12   3       43.85        8.72     14.33 o 
   0  12   3        3.38       10.19      9.09 o 
   1  12   3       97.54      141.76     18.38 o 
   2  12   3       24.26       21.50     15.58 o 
   3  12   3       49.34       49.23     15.89 o 
   4  12   3        9.51       21.50     12.46 o 
   5  12   3     1692.39     1683.72     63.87 o 
   6  12   3      167.50      152.36     17.14 o 
   7  12   3      180.98      188.19     18.07 o 
   8  12   3       67.75       29.29     26.48 o 
  -8  13   3      125.51      116.22     27.73 o 
  -7  13   3      309.82      356.44     33.03 o 
  -6  13   3      198.85      207.82     18.69 o 
  -5  13   3        7.47      -14.96     14.96 o 
  -4  13   3      742.15      819.74     28.04 o 
  -3  13   3     4512.06     4625.88     91.60 o 
  -2  13   3      790.18      831.27     29.60 o 
  -1  13   3       15.65        1.56     14.02 o 
   0  13   3        1.18        4.75     10.20 o 
   1  13   3      681.64      702.90     25.24 o 
   2  13   3       53.10       37.08     15.27 o 
   3  13   3      171.59      190.68     17.14 o 
   4  13   3       97.18       59.82     16.51 o 
   5  13   3       36.43       36.14     16.20 o 
   6  13   3        7.99        4.36     13.40 o 
   7  13   3      793.39      844.98     39.88 o 
  -7  14   3      477.69      442.74     35.21 o 
  -6  14   3        0.76       11.22     25.86 o 
  -5  14   3      595.51      664.89     25.24 o 
  -4  14   3       91.62      108.11     18.38 o 
  -3  14   3        2.73      -13.09     13.09 o 
  -2  14   3       29.83        4.36     14.64 o 
   0  14   3       37.86       -9.33     12.80 o 
   1  14   3        4.54      -14.33     14.33 o 
   2  14   3      142.35      157.65     18.07 o 
   3  14   3      180.51      145.81     18.38 o 
   4  14   3      234.41      257.36     20.25 o 
   5  14   3     1059.66     1190.82     43.31 o 
   6  14   3       20.52       22.43     26.80 o 
  -6  15   3      327.16      385.10     38.01 o 
  -5  15   3      174.87      231.18     32.71 o 
  -4  15   3      131.22       73.53     28.04 o 
  -3  15   3      854.98      831.89     25.86 o 
  -2  15   3      178.54      194.73     21.81 o 
  -1  15   3       24.67       25.24     13.40 o 
   0  15   3      137.64      144.74     12.72 o 
   1  15   3       57.23       28.98     14.96 o 
   2  15   3       67.55       57.64     15.89 o 
   3  15   3      307.50      320.61     28.04 o 
   4  15   3        6.03      -17.45     23.68 o 
   5  15   3       49.26       58.26     24.30 o 
  -3  16   3       21.25        1.25     26.17 o 
  -2  16   3      640.62      672.68     40.82 o 
  -1  16   3      527.88      459.57     38.95 o 
   0  16   3      710.35      808.83     27.69 o 
   1  16   3      491.02      474.21     34.90 o 
   2  16   3       48.58       31.47     29.29 o 
   3  16   3       97.33       47.05     21.50 o 
 -12   0   4        9.48        6.54     12.77 o 
 -10   0   4      149.26      141.14     17.45 o 
  -8   0   4     3284.81     3152.15    111.85 o 
  -6   0   4       20.24        9.97     11.53 o 
  -4   0   4     8165.88     7603.55    200.96 o 
  -2   0   4    63488.43    51715.30    518.14 o 
   0   0   4   110256.97    86994.40   1207.80 o 
   2   0   4     3257.90     2973.00    118.71 o 
   4   0   4     1238.81     1408.30     55.15 o 
   6   0   4     1033.70      921.62     36.77 o 
   8   0   4      264.93      275.74     18.69 o 
  10   0   4      553.22      531.23     24.30 o 
  12   0   4     1724.29     1713.32     50.16 o 
 -13   1   4       59.36       29.40     17.76 o 
 -12   1   4      268.33      304.05     14.32 o 
 -11   1   4       10.21       29.61      9.79 o 
 -10   1   4      400.17      418.19     16.05 o 
  -9   1   4      341.83      344.22     17.92 o 
  -8   1   4      578.76      579.99     19.71 o 
  -7   1   4      805.57      834.27     22.03 o 
  -6   1   4    11748.17    10488.59    269.82 o 
  -5   1   4      159.56      171.36     15.42 o 
  -4   1   4        6.55        8.94      5.72 o 
  -3   1   4     4634.58     4863.92    149.55 o 
  -2   1   4      873.46      882.05     32.40 o 
  -1   1   4     4184.75     4543.93    139.27 o 
   0   1   4     5803.98     4560.47     66.80 o 
   1   1   4     1972.67     1759.19     74.00 o 
   2   1   4    12246.06    12890.42    484.80 o 
   3   1   4     5274.55     6668.78    392.11 o 
   4   1   4     1754.49     1930.43     56.16 o 
   5   1   4        5.98        1.71      7.71 o 
   6   1   4      134.88      128.16     15.42 o 
   7   1   4      392.73      423.76     15.56 o 
   8   1   4     4122.86     4177.69     84.93 o 
   9   1   4      201.81      213.31     14.18 o 
  10   1   4      110.36       99.21     12.11 o 
  11   1   4       19.57        7.88     10.11 o 
  12   1   4       69.48       45.89     18.81 o 
 -13   2   4      187.33      171.99     25.55 o 
 -12   2   4        4.66       29.91     14.64 o 
 -11   2   4       69.63       92.85     15.89 o 
 -10   2   4       87.17       88.80     14.96 o 
  -9   2   4      683.04      680.16     24.93 o 
  -8   2   4     4107.16     4075.65    123.69 o 
  -7   2   4     1649.98     1789.66     65.43 o 
  -6   2   4      544.33      610.99     23.06 o 
  -5   2   4      388.92      297.24     16.51 o 
  -4   2   4     5696.72     5798.00    171.36 o 
  -3   2   4     1268.79     1453.16     50.79 o 
  -2   2   4        4.30       -5.92      7.48 o 
  -1   2   4    26843.70    28358.78    347.71 o 
   0   2   4    10877.26    12020.05    224.33 o 
   1   2   4     1485.36     1615.18     58.89 o 
   2   2   4      290.31      279.48     11.84 o 
   3   2   4     2747.99     2586.03    118.08 o 
   4   2   4     1722.92     1722.05     65.74 o 
   5   2   4      320.68      329.64     16.82 o 
   6   2   4     4057.95     4180.64    135.53 o 
   7   2   4     1884.51     1838.89     90.98 o 
   8   2   4       29.46       35.21     15.89 o 
   9   2   4       59.56       35.52     15.27 o 
  10   2   4      782.78      801.36     30.85 o 
  11   2   4       17.27        2.18     14.96 o 
  12   2   4      851.12      827.22     42.06 o 
 -13   3   4        3.50      -23.06     27.42 o 
 -12   3   4      786.27      823.48     39.88 o 
 -11   3   4       59.76       34.58     15.27 o 
 -10   3   4      817.36      860.87     30.85 o 
  -9   3   4     4246.56     4478.50    117.77 o 
  -8   3   4     1413.97     1330.09     45.80 o 
  -7   3   4     2862.28     2640.55    109.67 o 
  -6   3   4     4450.42     4408.09    148.00 o 
  -5   3   4     1078.45     1013.23     40.19 o 
  -4   3   4      419.92      475.77     19.63 o 
  -1   3   4      622.13      622.52     17.14 o 
   0   3   4     1477.24     1360.00     59.51 o 
   1   3   4     2891.99     2288.27    195.20 o 
   2   3   4       55.33      108.11     10.28 o 
   3   3   4     1878.54     1809.60     67.61 o 
   4   3   4     2094.11     2343.32    115.28 o 
   5   3   4      305.54      267.02     16.20 o 
   6   3   4      520.29      496.02     19.63 o 
   7   3   4     4943.29     5397.01    144.26 o 
   8   3   4     1315.94     1323.24     48.92 o 
   9   3   4      300.36      347.09     21.19 o 
  10   3   4      766.57      823.17     29.29 o 
  11   3   4      604.45      521.57     23.06 o 
  12   3   4      137.11      182.89     28.35 o 
 -12   4   4       25.45       17.76     24.93 o 
 -11   4   4       16.45       35.83     17.14 o 
 -10   4   4     1388.93     1316.38     62.63 o 
  -9   4   4       21.62       20.25     14.33 o 
  -8   4   4      479.56      483.56     22.12 o 
  -7   4   4     3229.32     3145.92    113.10 o 
  -6   4   4       14.68       30.53     12.46 o 
  -5   4   4     4401.41     4283.46    138.34 o 
  -4   4   4     4166.95     4114.28    155.16 o 
  -3   4   4     3587.26     3856.30    140.52 o 
  -2   4   4     2096.36     2242.68     63.87 o 
   0   4   4       23.69        2.35      7.79 o 
   1   4   4       32.22        1.88      5.90 o 
   2   4   4     3911.31     4316.18    147.37 o 
   3   4   4     2850.68     2548.02    116.53 o 
   4   4   4       12.39        8.72     10.90 o 
   5   4   4     1958.23     2182.55    104.06 o 
   6   4   4     1587.82     1762.86     64.49 o 
   7   4   4     1318.43     1360.94     48.60 o 
   8   4   4       98.19       74.15     15.58 o 
   9   4   4       19.29       32.71     14.33 o 
  10   4   4       60.60       50.79     14.96 o 
  11   4   4       29.74       38.63     13.09 o 
  12   4   4      224.22      244.27     28.98 o 
 -12   5   4      267.76      290.38     29.29 o 
 -11   5   4       62.99       71.66     16.82 o 
 -10   5   4       58.61       74.78     20.88 o 
  -9   5   4     2966.76     2975.18     94.41 o 
  -8   5   4       35.93       37.39     16.51 o 
  -7   5   4     1862.20     1859.14     59.82 o 
  -6   5   4       25.20        4.05     15.58 o 
  -5   5   4     4008.48     3734.48    132.73 o 
  -4   5   4      114.39      122.14     14.02 o 
  -2   5   4      294.94      351.45     14.96 o 
  -1   5   4       51.33       -9.04      9.04 o 
   0   5   4      756.89      768.33     33.96 o 
   1   5   4     7289.19     6690.45    136.69 o 
   2   5   4       25.26       56.08     10.90 o 
   3   5   4      945.71     1063.70     39.57 o 
   4   5   4     1021.71     1109.19     44.87 o 
   5   5   4     1479.09     1489.62     51.41 o 
   6   5   4      323.58      378.87     22.43 o 
   7   5   4     2163.57     2326.18     98.14 o 
   8   5   4      181.73      191.93     18.38 o 
   9   5   4      487.81      496.95     23.99 o 
  10   5   4     1857.60     1830.16     60.44 o 
  11   5   4     1024.12     1050.61     42.37 o 
 -12   6   4        5.13       -2.49     22.43 o 
 -11   6   4      675.10      674.86     26.17 o 
 -10   6   4     1146.24     1250.33     53.28 o 
  -9   6   4       14.70       -2.80     16.82 o 
  -8   6   4      373.09      401.61     21.81 o 
  -7   6   4     3258.19     3303.26    108.11 o 
  -6   6   4        2.06        9.97     13.09 o 
  -5   6   4    10300.34    10858.83    209.06 o 
  -4   6   4      927.89     1102.65     40.50 o 
  -3   6   4     5721.53     5922.94    164.82 o 
   0   6   4       38.07       15.59     16.82 o 
   1   6   4      241.43      232.12     14.33 o 
   2   6   4      929.96     1059.96     41.44 o 
   3   6   4     6104.21     5490.79    155.16 o 
   4   6   4       49.78       81.63     13.71 o 
   5   6   4     2210.55     2546.15     99.08 o 
   6   6   4      108.15      106.25     14.33 o 
   7   6   4       49.67       46.42     16.20 o 
   8   6   4      719.63      687.32     25.55 o 
   9   6   4     1746.48     1655.68     63.87 o 
  10   6   4       34.90       36.77     15.27 o 
  11   6   4       14.75       36.77     21.50 o 
 -12   7   4       25.89       24.30     21.81 o 
 -11   7   4      618.96      650.87     24.61 o 
 -10   7   4      479.87      464.24     22.12 o 
  -9   7   4      518.76      486.36     23.99 o 
  -8   7   4      137.01      124.32     18.69 o 
  -7   7   4       60.64       47.67     14.33 o 
  -6   7   4       15.05        5.61     14.02 o 
  -5   7   4     1063.46      917.57     32.71 o 
  -4   7   4       22.79       25.55     12.77 o 
  -2   7   4      926.15     1067.13     26.17 o 
  -1   7   4       23.80       -5.92      9.97 o 
   0   7   4      515.07      376.95     40.97 o 
   1   7   4     3848.54     2778.27    123.69 o 
   2   7   4       39.72       58.58     12.15 o 
   3   7   4     1120.21     1306.41     52.34 o 
   4   7   4       54.58       59.51     12.77 o 
   5   7   4     1012.04     1003.88     41.44 o 
   6   7   4      371.90      327.77     20.88 o 
   7   7   4      795.38      855.57     32.40 o 
   8   7   4       59.92       61.69     15.27 o 
   9   7   4        2.82      -11.53     14.02 o 
  10   7   4       56.36       67.92     15.58 o 
  11   7   4     1135.29     1107.01     43.62 o 
 -11   8   4     1261.51     1279.31     46.42 o 
 -10   8   4      505.03      429.03     21.81 o 
  -9   8   4      363.19      381.05     21.81 o 
  -8   8   4       16.46      -14.96     18.69 o 
  -7   8   4       20.89       30.53     16.20 o 
  -6   8   4     2355.47     2762.38     99.39 o 
  -5   8   4     1570.89     1572.49     56.39 o 
  -4   8   4     4131.76     4700.03    140.83 o 
  -2   8   4       21.63       -5.92     12.46 o 
   0   8   4      199.10      171.54     12.15 o 
   1   8   4        0.89      -11.22     11.22 o 
   2   8   4     3347.93     3375.86    121.82 o 
   3   8   4     2739.80     2653.95    105.00 o 
   4   8   4     1774.56     1904.94     65.43 o 
   5   8   4        7.87        8.41     13.40 o 
   6   8   4       88.57       71.35     15.89 o 
   7   8   4      199.68      183.83     19.01 o 
   8   8   4        4.47        3.43     13.40 o 
   9   8   4     1751.35     1739.49     57.02 o 
  10   8   4      100.66       85.68     22.74 o 
 -11   9   4      201.90      221.21     31.16 o 
 -10   9   4       63.98       47.36     14.64 o 
  -9   9   4     1427.63     1505.19     54.21 o 
  -8   9   4      205.36      194.11     18.69 o 
  -7   9   4      205.43      210.31     20.88 o 
  -6   9   4     1216.27     1191.44     43.00 o 
  -5   9   4     2214.37     2423.08     93.16 o 
  -4   9   4      674.35      845.29     28.04 o 
  -3   9   4     1984.81     2129.58     67.30 o 
  -1   9   4      362.49      299.11     18.69 o 
   0   9   4      504.77      369.51     23.37 o 
   1   9   4     1152.90     1054.66     41.44 o 
   2   9   4     1019.89      909.47     38.32 o 
   3   9   4     3460.17     3574.64    111.23 o 
   4   9   4     1484.31     1731.39     85.06 o 
   5   9   4      356.69      416.88     22.43 o 
   6   9   4      263.91      267.02     19.94 o 
   7   9   4      601.23      633.42     25.86 o 
   8   9   4      511.07      522.50     23.06 o 
   9   9   4       62.94       32.40     15.27 o 
  10   9   4      709.83      629.37     37.70 o 
 -10  10   4      516.51      480.75     33.34 o 
  -9  10   4        3.57        9.97     13.71 o 
  -8  10   4      119.80      129.92     16.51 o 
  -7  10   4      457.70      510.35     24.61 o 
  -6  10   4      153.80      105.31     17.45 o 
  -5  10   4       14.10       19.94     15.27 o 
  -4  10   4     5280.15     5825.42    135.84 o 
  -3  10   4      640.15      648.69     23.99 o 
  -2  10   4      111.91       79.76     16.82 o 
  -1  10   4      387.25      379.80     20.56 o 
   0  10   4      539.70      517.62     16.23 o 
   1  10   4       39.85       49.85     15.27 o 
   2  10   4     2347.63     2161.05     96.28 o 
   3  10   4       58.92       68.86     14.33 o 
   4  10   4      108.42      107.49     17.45 o 
   5  10   4      999.20     1360.31     65.74 o 
   6  10   4        6.28        9.04     13.09 o 
   7  10   4       16.51       17.45     14.33 o 
   8  10   4      279.08      268.26     18.69 o 
   9  10   4      629.89      627.19     38.63 o 
 -10  11   4      137.03      166.69     27.11 o 
  -9  11   4      222.68      232.74     27.42 o 
  -8  11   4      363.83      383.23     22.12 o 
  -7  11   4      316.41      275.43     21.50 o 
  -6  11   4     2838.71     2846.81     79.76 o 
  -5  11   4        4.82       14.33     13.71 o 
  -4  11   4      232.55      192.24     21.19 o 
  -3  11   4      442.65      483.24     22.43 o 
  -2  11   4      581.28      689.50     25.24 o 
  -1  11   4       17.66        2.80     13.71 o 
   0  11   4      184.77      177.26     21.19 o 
   1  11   4      501.63      486.05     23.37 o 
   2  11   4      635.75      663.64     28.98 o 
   3  11   4       22.68       14.64     14.33 o 
   4  11   4      243.73      261.72     19.01 o 
   5  11   4      169.12      230.56     19.63 o 
   6  11   4      662.45      658.04     28.04 o 
   7  11   4      935.54      953.72     31.16 o 
   8  11   4     1212.92     1193.31     44.87 o 
   9  11   4        4.88       52.34     27.73 o 
  -9  12   4      146.88      124.32     32.09 o 
  -8  12   4      337.41      355.81     33.65 o 
  -7  12   4     1180.14     1298.93     53.28 o 
  -6  12   4      348.80      410.03     23.68 o 
  -5  12   4      188.94      159.21     19.01 o 
  -4  12   4     2110.93     2409.06     90.04 o 
  -3  12   4      357.31      358.93     21.19 o 
  -2  12   4       17.41       12.46     14.64 o 
  -1  12   4       55.25       72.91     21.19 o 
   0  12   4       43.43       35.50     11.01 o 
   1  12   4        8.99        4.05     12.46 o 
   2  12   4     3884.73     3763.45    101.88 o 
   3  12   4      185.95      163.57     16.51 o 
   4  12   4       21.21       15.27     19.01 o 
   5  12   4      849.09      890.16     31.16 o 
   6  12   4     1405.96     1719.87     55.15 o 
   7  12   4       12.85       20.56     24.30 o 
   8  12   4      301.62      324.66     33.96 o 
  -8  13   4      597.17      666.76     41.44 o 
  -7  13   4       30.60       81.63     27.42 o 
  -6  13   4      751.22      932.84     42.69 o 
  -5  13   4       90.52       41.75     15.89 o 
  -4  13   4       16.13       10.28     13.71 o 
  -3  13   4       91.16      104.06     17.76 o 
  -2  13   4      117.24      122.45     20.56 o 
  -1  13   4        8.52       18.38     13.09 o 
   0  13   4      376.88      374.38     16.36 o 
   1  13   4      300.79      343.66     18.69 o 
   2  13   4      342.36      396.01     21.19 o 
   3  13   4      342.70      280.72     18.38 o 
   4  13   4      433.81      373.26     21.19 o 
   5  13   4       14.35       30.85     13.71 o 
   6  13   4      434.92      464.55     33.03 o 
   7  13   4       55.64       89.11     24.93 o 
  -7  14   4       37.46       19.94     29.91 o 
  -6  14   4      279.70      319.98     30.85 o 
  -5  14   4      122.09      151.42     28.04 o 
  -4  14   4      197.05      173.86     20.25 o 
  -3  14   4      377.51      352.39     21.50 o 
  -2  14   4      210.69      210.93     20.88 o 
  -1  14   4      145.48       58.58     17.45 o 
   0  14   4      958.85     1000.14     48.60 o 
   1  14   4        2.94       13.40     12.77 o 
   2  14   4      153.99      125.25     16.82 o 
   3  14   4      189.32      178.53     16.51 o 
   4  14   4       24.47       38.01     19.32 o 
   5  14   4       51.42       74.78     20.88 o 
   6  14   4      657.78      659.59     37.08 o 
  -5  15   4      122.57       91.91     26.80 o 
  -4  15   4        2.40      -19.63     19.63 o 
  -3  15   4       84.67       25.24     26.17 o 
  -2  15   4      858.93      996.71     29.60 o 
  -1  15   4       12.77       28.04     13.40 o 
   0  15   4      930.22     1095.23     43.00 o 
   1  15   4      826.40      794.81     36.14 o 
   2  15   4      129.77      164.51     31.16 o 
   3  15   4       57.81       76.96     23.68 o 
   4  15   4      415.51      493.22     35.52 o 
  -3  16   4        8.14      -17.45     23.06 o 
  -2  16   4       65.60      100.33     33.96 o 
  -1  16   4      526.03      458.94     44.87 o 
   0  16   4      355.88      299.02     32.87 o 
   1  16   4        6.03      -15.58     26.17 o 
   2  16   4       30.62       24.93     26.80 o 
 -13   0   5     1533.38     1425.43     48.29 o 
 -11   0   5      114.10      127.74     16.51 o 
  -9   0   5      692.20      696.05     24.93 o 
  -7   0   5     7195.91     6839.27    165.44 o 
  -5   0   5     7318.41     7132.15    174.17 o 
  -3   0   5     9475.45     8907.78    201.90 o 
  -1   0   5    10346.98    11747.74    229.94 o 
   1   0   5      480.60      459.46     65.74 o 
   3   0   5     1716.82     1629.51     64.18 o 
   5   0   5      152.33      186.01     14.64 o 
   7   0   5       33.15       17.76     13.40 o 
   9   0   5      856.44      806.03     30.53 o 
  11   0   5      531.84      491.97     22.43 o 
 -13   1   5      306.33      262.83     39.41 o 
 -12   1   5      641.44      634.28     25.39 o 
 -11   1   5      788.21      741.18     19.05 o 
 -10   1   5        5.43       -1.48      9.88 o 
  -9   1   5      943.07      983.55     26.44 o 
  -8   1   5      316.64      300.19     23.21 o 
  -7   1   5      180.28      114.45     11.45 o 
  -6   1   5     3661.69     3740.72     93.48 o 
  -5   1   5     8806.20     7468.27    132.85 o 
  -4   1   5     5266.09     4670.59    150.18 o 
  -3   1   5     1525.44     1797.42     38.85 o 
  -2   1   5     5161.98     4740.53    167.62 o 
  -1   1   5    17955.10    19393.98    300.04 o 
   0   1   5     1267.65     1145.29     36.86 o 
   1   1   5      227.76      153.82      7.39 o 
   2   1   5      276.00      439.70     11.65 o 
   3   1   5        8.76       13.09     11.22 o 
   4   1   5     1394.35     1368.99     61.07 o 
   5   1   5       62.52       29.78     13.09 o 
   6   1   5     1921.07     2022.95     67.74 o 
   7   1   5      960.29      968.81     35.05 o 
   8   1   5      460.89      501.65     18.40 o 
   9   1   5       72.63       65.76     11.12 o 
  10   1   5       60.83       87.67     11.75 o 
  11   1   5      858.28      854.01     22.59 o 
  12   1   5      103.18       93.95     18.81 o 
 -13   2   5     1290.39     1267.15     47.05 o 
 -12   2   5     1382.72     1417.02     45.80 o 
 -11   2   5      313.77      338.36     20.88 o 
 -10   2   5      102.06      103.13     16.51 o 
  -9   2   5     1069.99     1091.74     41.75 o 
  -8   2   5      486.43      422.18     20.56 o 
  -7   2   5     3460.54     3537.56    119.95 o 
  -6   2   5      883.31      610.05     31.78 o 
  -5   2   5        0.02       -8.10      9.97 o 
  -4   2   5        1.82       24.30     10.28 o 
  -3   2   5    10377.08    10752.90    230.87 o 
  -2   2   5       66.78       19.63      8.41 o 
  -1   2   5    16420.52    18011.85    292.25 o 
   0   2   5     3617.94     3287.57     66.38 o 
   1   2   5      109.52      152.42     32.56 o 
   2   2   5      288.16      280.72     19.63 o 
   3   2   5      950.58      787.34     33.03 o 
   4   2   5     1828.30     2099.98     73.84 o 
   5   2   5        0.80       10.59     11.53 o 
   6   2   5      549.85      510.04     20.88 o 
   7   2   5       33.64       48.29     14.02 o 
   8   2   5      180.71      176.04     17.45 o 
   9   2   5      493.02      494.15     23.99 o 
  10   2   5      140.63      186.32     17.45 o 
  11   2   5       26.67       10.90     13.40 o 
  12   2   5       84.31       56.71     28.35 o 
 -12   3   5      490.57      513.16     35.52 o 
 -11   3   5      499.55      515.65     23.06 o 
 -10   3   5      543.02      518.76     23.68 o 
  -9   3   5      633.17      622.83     27.11 o 
  -8   3   5     1775.89     1805.55     86.62 o 
  -7   3   5      487.87      510.66     22.43 o 
  -6   3   5      378.50      314.69     17.76 o 
  -5   3   5       56.97       34.27     12.15 o 
  -4   3   5     3876.38     3623.25    132.73 o 
   0   3   5     2025.64     2253.27     98.14 o 
   1   3   5     1499.02     1225.67     32.19 o 
   2   3   5     1731.50     1858.83     71.04 o 
   3   3   5      171.52      152.05     14.33 o 
   4   3   5      576.91      457.38     19.94 o 
   5   3   5     4383.50     4533.34    141.76 o 
   6   3   5     1845.44     1872.22     90.98 o 
   7   3   5       15.55      -11.84     13.09 o 
   8   3   5     2517.19     2628.09     92.85 o 
   9   3   5       14.69       23.06     14.02 o 
  10   3   5      105.28      133.66     17.45 o 
  11   3   5      988.09      879.56     42.69 o 
 -12   4   5      339.28      369.52     28.66 o 
 -11   4   5       25.58       38.95     13.71 o 
 -10   4   5      385.95      420.62     22.43 o 
  -9   4   5       87.18       55.77     16.51 o 
  -8   4   5      966.83      831.89     33.34 o 
  -7   4   5       89.14      101.57     14.96 o 
  -6   4   5     3907.84     3956.94    130.86 o 
  -5   4   5      156.65      152.67     14.33 o 
  -4   4   5     7700.36     7733.16    193.17 o 
  -3   4   5     2424.60     2546.15     78.83 o 
  -2   4   5      556.28      529.36     17.76 o 
   0   4   5     2385.80     1962.89     67.92 o 
   1   4   5        1.20       -5.76      6.82 o 
   2   4   5      404.62      497.58     21.81 o 
   3   4   5      566.10      578.59     23.06 o 
   4   4   5      410.19      477.95     22.43 o 
   5   4   5        1.76        8.10     11.84 o 
   6   4   5      847.13      875.82     33.65 o 
   7   4   5     3452.71     3616.70    109.98 o 
   8   4   5       27.27       28.66     13.40 o 
   9   4   5      301.48      326.21     20.56 o 
  10   4   5      172.07      171.36     18.69 o 
  11   4   5        0.36      -22.74     22.74 o 
 -12   5   5      690.80      713.18     41.13 o 
 -11   5   5      182.39      155.16     17.14 o 
 -10   5   5      298.60      338.68     22.12 o 
  -9   5   5     1950.29     2027.70     80.07 o 
  -8   5   5     6450.70     6768.23    140.52 o 
  -7   5   5      433.08      405.98     22.43 o 
  -6   5   5      520.69      468.60     21.81 o 
  -5   5   5       89.59       40.19     15.27 o 
  -4   5   5     1116.49     1330.71     46.11 o 
  -1   5   5      487.65      405.98     16.82 o 
   0   5   5      508.01      467.64     12.39 o 
   1   5   5     1254.70     1435.09     61.69 o 
   2   5   5     4145.67     4963.31    164.20 o 
   3   5   5     2168.09     2008.38     67.61 o 
   4   5   5      752.76      816.00     40.19 o 
   5   5   5     3185.61     3558.13    126.81 o 
   6   5   5      146.34      182.27     15.89 o 
   7   5   5       19.62       22.43     17.14 o 
   8   5   5       23.41       27.42     13.71 o 
   9   5   5      299.66      329.95     22.74 o 
  10   5   5      705.95      682.65     24.93 o 
  11   5   5      132.69      133.04     29.60 o 
 -12   6   5       21.25       66.05     27.73 o 
 -11   6   5       21.74       -5.92     14.96 o 
 -10   6   5     1448.78     1442.57     58.58 o 
  -9   6   5       75.22      111.54     16.51 o 
  -8   6   5     1930.67     1721.11     78.20 o 
  -7   6   5       46.58       31.78     13.71 o 
  -6   6   5     1690.72     1789.97     60.76 o 
  -5   6   5      574.90      536.83     21.81 o 
  -4   6   5     7355.53     7740.33    186.01 o 
  -3   6   5       32.38       37.08     12.77 o 
  -2   6   5      656.74      694.18     19.63 o 
   0   6   5     2226.26     1943.88     67.61 o 
   1   6   5     1732.39     1996.54     79.76 o 
   2   6   5     1710.53     2400.02    109.67 o 
   3   6   5       24.68       23.37     11.53 o 
   4   6   5     1339.04     1650.39     63.87 o 
   5   6   5       58.31       83.50     18.69 o 
   6   6   5      534.50      529.67     23.37 o 
   7   6   5      543.06      563.63     24.30 o 
   8   6   5       15.63        7.17     14.02 o 
   9   6   5      339.80      363.29     21.50 o 
  10   6   5      686.58      675.17     24.93 o 
  11   6   5       32.01       -3.43     23.68 o 
 -11   7   5        1.90       28.98     22.74 o 
 -10   7   5       58.23       76.96     15.89 o 
  -9   7   5      473.52      483.87     24.30 o 
  -8   7   5      443.97      441.18     22.43 o 
  -7   7   5       21.36        2.80     14.96 o 
  -6   7   5        5.11       -7.79     15.58 o 
  -5   7   5      463.79      547.74     22.12 o 
  -4   7   5      162.06      109.05     16.51 o 
  -1   7   5      595.14      634.04     22.43 o 
   0   7   5     3208.69     2524.65    102.82 o 
   1   7   5     1023.45     1124.46     43.00 o 
   2   7   5       30.61        9.35     12.15 o 
   3   7   5     1381.19     1390.54     47.98 o 
   4   7   5     6556.79     7248.05    170.74 o 
   5   7   5      962.46     1226.03     45.80 o 
   6   7   5      603.88      671.43     26.17 o 
   7   7   5        1.44        6.85     15.89 o 
   8   7   5     1013.43     1000.45     36.14 o 
   9   7   5       37.90       21.81     14.33 o 
  10   7   5      484.53      519.39     33.65 o 
 -11   8   5       10.13       -3.43     21.81 o 
 -10   8   5     1734.80     1871.91     54.84 o 
  -9   8   5      262.70      256.73     20.56 o 
  -8   8   5        8.86       -1.25     13.40 o 
  -7   8   5      244.79      275.74     19.94 o 
  -6   8   5     1313.40     1432.60     49.85 o 
  -5   8   5      973.69     1054.98     39.26 o 
  -4   8   5     4563.45     4752.69    136.78 o 
  -2   8   5       12.21      -11.53     13.09 o 
  -1   8   5       66.88       57.95     14.96 o 
   0   8   5     4867.79     4202.14    138.96 o 
   1   8   5      180.83      176.04     15.89 o 
   2   8   5     3103.92     3509.83    121.20 o 
   3   8   5      303.78      325.59     19.01 o 
   4   8   5       52.64       68.55     15.58 o 
   5   8   5      133.04      181.33     20.56 o 
   6   8   5      323.62      325.28     19.94 o 
   7   8   5       52.91       66.05     16.51 o 
   8   8   5       79.26      121.82     16.20 o 
   9   8   5       39.47       48.60     15.89 o 
  10   8   5      577.12      601.02     39.26 o 
 -11   9   5      255.48      240.53     32.40 o 
 -10   9   5       17.02        0.00     26.80 o 
  -9   9   5      660.24      662.09     26.48 o 
  -8   9   5       16.60       17.45     14.33 o 
  -7   9   5      594.58      625.32     26.48 o 
  -6   9   5        7.05      -16.20     16.20 o 
  -5   9   5       51.18       67.61     16.82 o 
  -4   9   5      656.99      682.65     26.48 o 
  -3   9   5      565.18      506.61     23.37 o 
   0   9   5        0.54       -4.85      8.36 o 
   1   9   5        1.81        4.99     13.09 o 
   2   9   5     2553.76     2443.33    104.38 o 
   3   9   5      323.42      284.15     18.07 o 
   4   9   5      163.47      214.36     18.69 o 
   5   9   5       58.91       47.36     15.58 o 
   6   9   5      646.07      765.53     29.60 o 
   7   9   5      212.85      236.48     19.63 o 
   8   9   5     1382.81     1340.37     51.72 o 
   9   9   5       53.40       86.93     27.73 o 
  10   9   5       46.92       42.69     28.98 o 
 -10  10   5       76.46       57.64     23.37 o 
  -9  10   5      664.97      642.77     24.30 o 
  -8  10   5      103.51       65.43     15.58 o 
  -7  10   5        3.76        4.36     14.33 o 
  -6  10   5        2.29        7.48     14.33 o 
  -5  10   5     1321.18     1533.55     72.28 o 
  -4  10   5      170.44      137.09     19.63 o 
  -3  10   5     2640.34     2692.59     93.16 o 
  -2  10   5       23.67        9.97     15.58 o 
  -1  10   5      428.36      413.76     23.37 o 
   0  10   5     1592.21     1603.99    150.02 o 
   1  10   5      238.58      222.15     16.51 o 
   2  10   5     1940.84     1906.18     86.62 o 
   3  10   5     1702.45     1495.85     75.40 o 
   4  10   5      198.45      252.99     20.56 o 
   5  10   5      226.06      240.84     19.01 o 
   6  10   5     1325.09     1344.74     62.00 o 
   7  10   5      286.60      351.45     20.88 o 
   8  10   5       83.64       79.45     15.27 o 
   9  10   5      348.28      387.28     33.03 o 
  -9  11   5      588.46      561.45     36.77 o 
  -8  11   5        6.78       25.55     14.33 o 
  -7  11   5      561.21      544.62     25.24 o 
  -6  11   5      690.47      689.50     27.42 o 
  -5  11   5     1075.42     1049.99     34.27 o 
  -4  11   5       19.96       -8.72     15.27 o 
  -3  11   5     2020.38     2256.39     83.81 o 
  -2  11   5       45.41       13.71     15.58 o 
   0  11   5     4661.58     3880.60    104.06 o 
   1  11   5      263.08      237.73     18.69 o 
   2  11   5     1072.75     1010.73     32.40 o 
   3  11   5       23.39        3.12     14.02 o 
   4  11   5      446.07      456.14     23.99 o 
   5  11   5      949.42      987.05     33.96 o 
   6  11   5        4.31        2.80     13.71 o 
   7  11   5      323.36      323.10     20.88 o 
   8  11   5      627.35      544.62     34.58 o 
  -8  12   5       15.69        9.66     28.66 o 
  -7  12   5      370.83      384.79     22.43 o 
  -6  12   5       16.11       -2.49     14.02 o 
  -5  12   5       92.11       71.97     17.14 o 
  -4  12   5       14.15        0.31     16.82 o 
  -3  12   5      819.79      756.49     26.80 o 
  -2  12   5      103.75       76.96     17.76 o 
  -1  12   5      323.21      249.88     20.56 o 
   0  12   5      130.62      118.09     11.38 o 
   1  12   5      181.21      143.32     16.82 o 
   2  12   5       35.33       49.54     14.64 o 
   3  12   5     1793.41     1550.06     62.63 o 
   4  12   5      418.71      422.80     23.06 o 
   5  12   5       46.42       51.10     16.20 o 
   6  12   5      213.93      210.93     20.56 o 
   7  12   5      771.17      906.98     41.13 o 
  -7  13   5       47.80       60.44     23.37 o 
  -6  13   5       70.72       35.83     15.58 o 
  -5  13   5      617.20      651.18     25.55 o 
  -4  13   5        0.88       -3.74     14.64 o 
  -3  13   5       26.22        4.05     14.96 o 
  -2  13   5      145.30      111.23     19.63 o 
   0  13   5       28.67       26.27     11.82 o 
   1  13   5     3823.62     3369.32     79.45 o 
   2  13   5       85.59       86.62     16.51 o 
   3  13   5      176.83      157.03     16.51 o 
   4  13   5        6.52        9.35     14.33 o 
   5  13   5     1234.79     1226.65     44.55 o 
   6  13   5       91.54       87.55     27.11 o 
   7  13   5      842.97      906.05     42.06 o 
  -6  14   5       51.81       53.90     24.30 o 
  -5  14   5       56.28       37.70     21.19 o 
  -4  14   5        0.74      -12.46     13.71 o 
  -3  14   5     1103.50     1161.53     28.98 o 
  -2  14   5       66.21       28.66     15.89 o 
   0  14   5      218.37      206.24     22.28 o 
   1  14   5       42.36       23.06     12.77 o 
   2  14   5      128.80      167.31     17.14 o 
   3  14   5      833.86      988.30     45.80 o 
   4  14   5       16.35      -14.64     25.24 o 
   5  14   5       75.19       72.91     21.81 o 
  -5  15   5      541.00      508.79     37.39 o 
  -4  15   5      142.90      122.76     28.66 o 
  -3  15   5       29.89       54.52     22.12 o 
  -2  15   5      303.73      385.41     33.65 o 
  -1  15   5      367.12      465.49     44.24 o 
   0  15   5        5.03       15.39     14.68 o 
   1  15   5      949.53      886.42     40.50 o 
   2  15   5       87.72      142.70     24.93 o 
   3  15   5      317.12      285.09     32.40 o 
   4  15   5        7.81       15.89     27.11 o 
  -1  16   5      515.68      462.06     39.88 o 
   0  16   5      356.01      366.54    111.70 o 
 -12   0   6     1115.80     1208.27     43.00 o 
 -10   0   6       14.85       51.41     15.58 o 
  -8   0   6      388.87      365.16     20.25 o 
  -6   0   6     2939.33     2748.67    108.11 o 
  -4   0   6      566.12      576.09     23.37 o 
  -2   0   6     2273.46     1970.68     71.66 o 
   0   0   6       31.47       27.11      6.38 o 
   2   0   6     1686.27     1858.20     67.30 o 
   4   0   6     7535.45     7390.75    184.45 o 
   6   0   6      131.14      157.65     19.63 o 
   8   0   6      966.42      960.57     36.77 o 
  10   0   6     1825.82     1804.61     58.89 o 
 -12   1   6      381.27      338.57     23.99 o 
 -11   1   6      366.99      420.92     15.53 o 
 -10   1   6     1829.69     1860.30     54.52 o 
  -9   1   6      495.09      495.06     17.29 o 
  -8   1   6      181.48      143.16     12.01 o 
  -7   1   6      282.20      278.82     13.86 o 
  -6   1   6      179.45      117.63     19.16 o 
  -5   1   6       43.52        0.15      8.02 o 
  -4   1   6     7958.69     7894.93    131.64 o 
  -3   1   6      932.19      952.21     36.30 o 
  -2   1   6     1246.60     1570.62     57.33 o 
  -1   1   6      522.67      699.07     18.89 o 
   0   1   6     4261.31     3891.55     77.62 o 
   1   1   6     1482.29     1761.88     59.27 o 
   2   1   6     7894.27     7863.70    140.78 o 
   3   1   6      455.76      623.38     20.14 o 
   4   1   6     3892.10     4496.08    184.76 o 
   5   1   6      199.00      200.06     12.06 o 
   6   1   6       13.77       14.13     15.11 o 
   7   1   6      370.17      355.94     24.46 o 
   8   1   6     2221.40     2161.65     59.20 o 
   9   1   6      392.20      388.78     15.74 o 
  10   1   6      257.72      225.48     21.50 o 
  11   1   6       29.35       53.87     18.23 o 
 -12   2   6      686.57      734.06     37.39 o 
 -11   2   6      293.91      268.57     20.25 o 
 -10   2   6        5.75       49.54     14.96 o 
  -9   2   6      789.33      831.58     30.85 o 
  -8   2   6     1066.02     1107.63     39.26 o 
  -7   2   6        1.50        8.10     13.40 o 
  -6   2   6      821.51      738.42     31.47 o 
  -5   2   6      105.70       99.70     15.27 o 
  -4   2   6      774.12      863.36     37.08 o 
  -3   2   6      240.17      320.61     16.20 o 
  -2   2   6      105.34      144.26     12.77 o 
  -1   2   6      534.20      653.05     24.61 o 
   0   2   6     7360.11     7135.88    127.33 o 
   1   2   6      832.87      767.65     41.44 o 
   2   2   6      835.67     1169.01     46.74 o 
   3   2   6     1769.14     1822.37     67.30 o 
   4   2   6    12934.84    14391.10    252.37 o 
   5   2   6      303.75      379.80     19.94 o 
   6   2   6     1619.53     1777.51     58.58 o 
   7   2   6      369.85      358.31     20.88 o 
   8   2   6      218.77      236.48     18.07 o 
   9   2   6     2474.85     2454.86     76.33 o 
  10   2   6     2932.68     2868.94     70.73 o 
  11   2   6      369.88      281.35     28.98 o 
 -12   3   6       66.57       60.13     24.30 o 
 -11   3   6      971.39     1022.57     47.98 o 
 -10   3   6      137.45      110.30     17.76 o 
  -9   3   6      578.28      592.61     24.61 o 
  -8   3   6     1062.23     1076.47     40.19 o 
  -7   3   6       92.57      126.81     18.07 o 
  -6   3   6      314.52      334.31     19.32 o 
  -5   3   6      337.31      331.20     18.38 o 
  -4   3   6       14.90       21.81     11.84 o 
  -1   3   6      149.68      211.87     14.64 o 
   0   3   6        1.80        1.95     19.47 o 
   1   3   6     2171.21     1861.50     68.55 o 
   2   3   6     4034.92     3710.17    133.35 o 
   3   3   6      560.00      688.26     21.50 o 
   4   3   6      427.54      494.15     21.19 o 
   5   3   6      969.52     1023.82     43.93 o 
   6   3   6     1395.33     1298.31     46.74 o 
   7   3   6     1074.41     1006.37     39.57 o 
   8   3   6       28.84       26.17     14.96 o 
   9   3   6        8.68      -12.77     12.77 o 
  10   3   6      349.07      340.55     20.56 o 
  11   3   6      394.60      350.52     30.85 o 
 -12   4   6       67.17       49.54     21.81 o 
 -11   4   6      454.36      474.83     22.12 o 
 -10   4   6      974.45     1046.25     35.21 o 
  -9   4   6     2489.07     2562.04     82.25 o 
  -8   4   6       71.61      100.95     16.20 o 
  -7   4   6       30.07       25.55     14.64 o 
  -6   4   6     1823.41     1832.03     91.60 o 
  -5   4   6      178.40      156.41     16.82 o 
  -4   4   6        1.17       -2.80     11.53 o 
  -3   4   6      980.59     1085.82     45.18 o 
  -2   4   6     2767.59     2763.94    122.45 o 
  -1   4   6       28.45       10.28     10.59 o 
   0   4   6     1731.12     1533.86     60.76 o 
   1   4   6      803.07      933.98     36.61 o 
   2   4   6     1485.81     1647.58     65.43 o 
   3   4   6     6393.46     6893.17    172.61 o 
   4   4   6      300.48      282.59     17.14 o 
   5   4   6      159.70      199.09     17.14 o 
   6   4   6      323.19      305.34     20.88 o 
   7   4   6     2570.42     2846.19     95.65 o 
   8   4   6      156.83      175.10     17.45 o 
   9   4   6      700.41      671.74     25.86 o 
  10   4   6      114.03      130.55     16.20 o 
  11   4   6      693.47      606.00     35.52 o 
 -12   5   6      280.32      268.26     28.35 o 
 -11   5   6      103.25      112.79     16.82 o 
 -10   5   6      238.16      235.86     20.56 o 
  -9   5   6      855.51      840.62     29.91 o 
  -8   5   6     1740.65     1961.64     78.52 o 
  -7   5   6     1011.79     1102.96     41.13 o 
  -6   5   6      164.48      240.22     18.69 o 
  -5   5   6      176.47      117.77     17.76 o 
  -4   5   6        7.00      -13.09     13.09 o 
  -3   5   6        6.12       -6.23     10.90 o 
   0   5   6     4380.33     3711.11    128.37 o 
   1   5   6     3129.51     3502.98    139.89 o 
   2   5   6        2.14       -5.92     10.90 o 
   3   5   6     5572.50     6151.95    170.43 o 
   4   5   6      506.56      550.23     24.93 o 
   5   5   6     5883.28     6629.27    157.03 o 
   6   5   6     4357.73     4070.97    118.08 o 
   7   5   6      106.12       65.43     16.82 o 
   8   5   6       62.57       99.08     15.89 o 
   9   5   6      200.86      211.56     19.63 o 
  10   5   6       67.21       52.03     14.02 o 
  11   5   6      391.04      387.28     32.71 o 
 -12   6   6      143.78       77.89     33.34 o 
 -11   6   6        0.89      -27.42     27.42 o 
 -10   6   6       32.12       -7.79     15.27 o 
  -9   6   6      713.89      753.69     28.04 o 
  -8   6   6      309.46      277.61     20.25 o 
  -7   6   6     1425.69     1441.95     48.60 o 
  -6   6   6      389.87      468.29     24.30 o 
  -5   6   6     1962.05     2164.48     95.65 o 
  -4   6   6     2800.41     3219.14    120.89 o 
  -3   6   6       21.90       -9.35     13.40 o 
  -2   6   6        7.33       -4.67     10.59 o 
  -1   6   6      892.43      907.60     23.37 o 
   0   6   6       12.58        1.74      8.41 o 
   1   6   6     3418.57     3669.67    134.29 o 
   2   6   6      155.37      196.29     15.89 o 
   3   6   6      899.50      800.42     37.08 o 
   4   6   6       53.17       73.22     20.56 o 
   5   6   6      817.76      873.33     36.45 o 
   6   6   6      218.01      223.71     18.38 o 
   7   6   6      987.05     1047.81     38.95 o 
   8   6   6       56.67       77.58     15.27 o 
   9   6   6       85.32       73.53     14.96 o 
  10   6   6       21.36       41.44     25.55 o 
 -11   7   6      118.09       92.54     27.42 o 
 -10   7   6      111.37       88.80     16.82 o 
  -9   7   6       10.76        6.23     16.20 o 
  -8   7   6      223.57      226.51     19.63 o 
  -7   7   6     2683.11     2690.72     92.85 o 
  -6   7   6       32.62       26.80     14.64 o 
  -5   7   6      893.90      741.22     26.48 o 
  -4   7   6      172.50       95.65     17.45 o 
  -3   7   6       38.99       16.51     14.33 o 
  -2   7   6       38.78       19.01     13.09 o 
   0   7   6      251.52      252.84     11.77 o 
   1   7   6       31.62       39.57     13.71 o 
   2   7   6       11.32        0.00     13.09 o 
   3   7   6      475.27      614.10     21.81 o 
   4   7   6      905.97     1025.69     42.37 o 
   5   7   6     1944.64     1897.46     82.25 o 
   6   7   6        0.32       20.25     14.02 o 
   7   7   6      248.71      278.23     20.56 o 
   8   7   6       58.82       58.26     14.64 o 
   9   7   6      754.21      742.78     26.80 o 
  10   7   6        0.41       17.14     20.25 o 
 -11   8   6       17.91      -18.69     23.37 o 
 -10   8   6        6.75       16.82     14.33 o 
  -9   8   6      172.21      216.23     18.38 o 
  -8   8   6      178.65      211.56     18.38 o 
  -7   8   6       30.31       22.74     15.89 o 
  -6   8   6      544.63      509.11     24.61 o 
  -5   8   6      384.38      375.75     21.50 o 
  -4   8   6      105.66      196.29     19.01 o 
  -2   8   6        6.91        7.79     13.71 o 
  -1   8   6      411.48      329.95     20.25 o 
   0   8   6       64.75       39.81     32.56 o 
   1   8   6     6227.10     5948.18    159.21 o 
   2   8   6      821.95      910.41     40.50 o 
   3   8   6     2226.35     1858.51     86.30 o 
   4   8   6       43.51       46.11     15.58 o 
   5   8   6      835.22     1007.93     36.45 o 
   6   8   6     1311.79     1347.23     63.56 o 
   7   8   6     1916.75     2210.28     69.48 o 
   8   8   6      153.47      154.23     15.89 o 
   9   8   6       42.65       58.58     22.12 o 
  10   8   6      203.95      228.07     28.35 o 
 -10   9   6        0.61       -8.72     20.25 o 
  -9   9   6      466.27      479.82     23.06 o 
  -8   9   6      176.64      198.78     20.56 o 
  -7   9   6      271.59      255.18     20.25 o 
  -6   9   6      352.77      364.54     22.74 o 
  -5   9   6     1110.95     1306.41     41.13 o 
  -4   9   6        9.14       -2.49     13.71 o 
  -3   9   6        6.92       10.90     14.64 o 
  -2   9   6     1120.71     1038.77     28.35 o 
   0   9   6     1102.06     1080.17     78.83 o 
   1   9   6      486.23      410.34     20.25 o 
   2   9   6       83.38       40.19     16.51 o 
   3   9   6       45.76       20.88     17.76 o 
   4   9   6      268.89      311.57     19.94 o 
   5   9   6      438.49      431.84     21.81 o 
   6   9   6        3.81       19.94     17.14 o 
   7   9   6       20.34       41.44     16.82 o 
   8   9   6      261.54      258.60     19.32 o 
   9   9   6      255.13      295.99     32.71 o 
 -10  10   6      146.80      197.22     28.66 o 
  -9  10   6      382.13      391.33     31.47 o 
  -8  10   6       76.43       58.58     14.96 o 
  -7  10   6       69.00       56.08     16.20 o 
  -6  10   6     2384.41     2754.59     79.14 o 
  -5  10   6       38.17        9.04     14.02 o 
  -4  10   6       50.72       52.97     17.76 o 
  -3  10   6     3004.22     3504.54     99.08 o 
  -2  10   6       55.36        9.66     16.20 o 
  -1  10   6       36.04       -7.48     14.64 o 
   0  10   6     1479.49     1232.26     47.05 o 
   1  10   6     1222.51     1070.87     40.82 o 
   2  10   6      977.11     1003.25     37.70 o 
   3  10   6      497.72      427.79     20.88 o 
   4  10   6      261.98      208.75     19.01 o 
   5  10   6     1622.78     1719.55     65.74 o 
   6  10   6     1232.95     1418.27     56.39 o 
   7  10   6      270.60      298.80     21.81 o 
   8  10   6      284.78      267.95     28.98 o 
  -9  11   6        8.67       18.07     28.35 o 
  -8  11   6       99.64      176.97     28.66 o 
  -7  11   6       37.20      -12.77     14.02 o 
  -6  11   6       24.00       -1.87     16.51 o 
  -5  11   6      832.86      841.24     29.29 o 
  -4  11   6       41.34       40.19     17.14 o 
  -3  11   6      985.67      952.78     28.98 o 
  -2  11   6      875.99     1160.60     31.47 o 
  -1  11   6        6.55       -6.54     13.71 o 
   0  11   6      350.27      327.41     27.26 o 
   1  11   6     1403.20     1500.52     50.16 o 
   2  11   6     5110.12     4695.36    113.72 o 
   3  11   6     1900.49     1750.71     69.79 o 
   4  11   6       17.24       22.12     13.71 o 
   5  11   6      126.24      132.42     16.20 o 
   6  11   6      535.85      590.42     27.42 o 
   7  11   6       77.41       23.06     25.24 o 
   8  11   6      292.33      330.89     33.96 o 
  -8  12   6      245.98      159.21     30.53 o 
  -7  12   6      197.74      119.33     28.98 o 
  -6  12   6      778.15      921.94     43.93 o 
  -5  12   6       31.22       44.24     16.20 o 
  -4  12   6      853.06      957.45     30.85 o 
  -3  12   6      392.97      369.52     22.12 o 
  -2  12   6       62.32       23.37     16.51 o 
  -1  12   6       40.47       -8.72     14.33 o 
   0  12   6      690.54      652.93     79.14 o 
   1  12   6       41.91       30.53     14.02 o 
   2  12   6       79.06      107.18     16.51 o 
   3  12   6       66.41       47.67     14.33 o 
   4  12   6     1211.14     1205.15     51.41 o 
   5  12   6       40.00       14.64     14.33 o 
   6  12   6      470.23      449.28     31.78 o 
   7  12   6        0.26       -2.49     27.11 o 
  -7  13   6       24.50       58.89     29.91 o 
  -6  13   6      237.04      213.74     34.27 o 
  -5  13   6      432.11      337.43     22.74 o 
  -4  13   6     2627.94     3101.99     76.33 o 
  -3  13   6      155.94      114.66     17.14 o 
  -2  13   6       56.26       30.85     17.45 o 
  -1  13   6      583.07      673.30     25.24 o 
   0  13   6      382.52      365.32     15.13 o 
   1  13   6       33.60       27.42     14.64 o 
   2  13   6     2091.86     2086.27     65.74 o 
   3  13   6      434.99      318.11     19.63 o 
   4  13   6       10.65       11.84     14.64 o 
   5  13   6        8.56       26.80     19.01 o 
   6  13   6      505.45      476.39     34.27 o 
  -6  14   6      528.47      635.91     39.26 o 
  -5  14   6       21.00       10.59     23.37 o 
  -4  14   6      572.01      572.35     36.45 o 
  -2  14   6     1967.75     2286.92     60.76 o 
  -1  14   6      286.59      214.67     20.56 o 
   0  14   6      277.24      257.22     22.74 o 
   1  14   6        5.77       23.68     15.27 o 
   2  14   6       45.44       35.83     13.71 o 
   3  14   6      141.21      126.50     28.98 o 
   4  14   6     1375.80     1375.27     51.41 o 
   5  14   6       22.63        8.10     23.37 o 
  -4  15   6      442.18      443.68     38.95 o 
  -3  15   6      160.39       76.65     28.98 o 
  -2  15   6      348.50      321.54     38.32 o 
  -1  15   6      247.34      203.77     40.19 o 
   0  15   6       28.10       23.40     16.26 o 
   1  15   6       57.79       47.36     26.48 o 
   2  15   6      912.36      847.16     46.11 o 
   3  15   6        1.59       12.15     23.99 o 
 -11   0   7       24.63       49.54     15.58 o 
  -9   0   7      521.76      515.02     25.24 o 
  -7   0   7      137.79      111.85     17.45 o 
  -5   0   7       80.11       32.40     11.84 o 
  -3   0   7     6721.97     6831.48    185.07 o 
  -1   0   7     7671.57     9820.99    225.89 o 
   1   0   7     5999.99     6497.82    672.52 o 
   3   0   7     2390.10     2838.40    118.71 o 
   5   0   7     6953.24     7448.08    171.99 o 
   7   0   7      823.37      886.42     33.65 o 
   9   0   7       37.48       32.09     15.89 o 
  11   0   7     3271.90     2872.67     64.49 o 
 -12   1   7        0.59      -19.38     19.38 o 
 -11   1   7      611.34      674.24     18.17 o 
 -10   1   7        4.89      -11.40     11.40 o 
  -9   1   7      418.33      405.03     15.40 o 
  -8   1   7       54.14       29.72     10.07 o 
  -7   1   7       41.70       43.79     10.46 o 
  -6   1   7      779.59      847.88     23.44 o 
  -5   1   7      214.44      133.86     17.29 o 
  -4   1   7      457.62      409.06     22.90 o 
  -3   1   7        5.81        1.87      7.49 o 
  -2   1   7      436.74      475.92     11.67 o 
  -1   1   7     9986.18    10987.31    416.26 o 
   0   1   7        3.22        0.66      4.38 o 
   1   1   7      910.43     1011.28     40.61 o 
   2   1   7      130.17      204.49     33.49 o 
   3   1   7     6632.95     7744.44    217.32 o 
   4   1   7      163.47      217.90     15.27 o 
   5   1   7     1939.31     2000.89     55.60 o 
   6   1   7      859.68      850.08     22.80 o 
   7   1   7     1568.78     1790.63     96.28 o 
   8   1   7       64.92       91.84     13.09 o 
   9   1   7     1061.36     1053.78     28.31 o 
  10   1   7       13.06        5.95     16.36 o 
  11   1   7        0.71       13.55     16.26 o 
 -12   2   7      103.11      133.66     26.17 o 
 -11   2   7       16.80       13.09     14.64 o 
 -10   2   7      238.79      238.35     19.63 o 
  -9   2   7     1208.32     1365.61     64.18 o 
  -8   2   7      292.67      304.09     19.94 o 
  -7   2   7       48.72       69.17     14.96 o 
  -6   2   7      632.48      657.41     23.37 o 
  -5   2   7       44.95       11.22     12.15 o 
  -4   2   7     2464.51     2180.68     70.73 o 
  -3   2   7        6.77      -11.22     11.22 o 
  -2   2   7     3226.29     2887.94    120.27 o 
  -1   2   7        7.35        3.12     12.15 o 
   0   2   7     3428.57     3014.92     79.38 o 
   1   2   7     3425.03     4268.51    148.93 o 
   2   2   7      909.66      942.19     34.90 o 
   3   2   7     1394.49     1563.77     61.69 o 
   4   2   7     4192.14     4353.57    143.63 o 
   5   2   7     3064.39     3264.32    119.02 o 
   6   2   7       77.82      115.28     15.89 o 
   7   2   7      694.85      766.77     29.60 o 
   8   2   7      441.12      471.41     22.74 o 
   9   2   7       99.38      111.85     18.38 o 
  10   2   7      591.91      527.49     23.37 o 
  11   2   7      778.21      702.28     38.63 o 
 -12   3   7        3.92       19.32     22.43 o 
 -11   3   7       86.93      131.48     17.14 o 
 -10   3   7      640.51      698.23     27.11 o 
  -9   3   7       21.68       28.98     15.89 o 
  -8   3   7        3.28       -0.62     15.27 o 
  -7   3   7     1369.36     1498.96     51.10 o 
  -6   3   7     1401.33     1395.21     48.60 o 
  -5   3   7       98.45       83.81     18.38 o 
  -4   3   7      966.34      998.58     33.34 o 
  -2   3   7      367.39      279.79     16.51 o 
  -1   3   7     1341.47     1837.64     57.64 o 
   0   3   7       42.55        6.32     12.46 o 
   1   3   7      293.49      319.90     20.41 o 
   2   3   7     3088.17     3054.32    122.76 o 
   3   3   7     1806.48     2054.18     72.60 o 
   4   3   7     1046.74     1293.95     52.03 o 
   5   3   7     1226.98     1469.05     51.72 o 
   6   3   7     4068.29     3352.49    107.49 o 
   7   3   7     2359.78     2408.12     87.86 o 
   8   3   7       52.58       63.87     15.89 o 
   9   3   7     1347.81     1473.41     58.58 o 
  10   3   7      267.60      245.83     28.04 o 
  11   3   7       43.40       50.47     28.35 o 
 -12   4   7       39.36       80.70     23.68 o 
 -11   4   7      536.99      571.11     23.06 o 
 -10   4   7      423.68      511.91     23.68 o 
  -9   4   7      526.72      559.89     23.99 o 
  -8   4   7      176.57      129.61     18.69 o 
  -7   4   7      447.97      497.27     22.74 o 
  -6   4   7      129.32      185.07     17.76 o 
  -5   4   7     4193.25     3886.83    126.50 o 
  -4   4   7      206.58      199.09     16.51 o 
  -3   4   7     1109.37     1126.95     51.72 o 
  -2   4   7       20.65       11.84     10.59 o 
  -1   4   7      368.28      492.28     19.01 o 
   0   4   7      575.96      467.13     15.58 o 
   1   4   7     5471.12     5986.19    171.67 o 
   2   4   7     1599.03     1696.81     61.69 o 
   3   4   7      305.54      305.65     17.76 o 
   4   4   7     6056.16     6310.54    160.15 o 
   5   4   7        5.36       -1.87     14.02 o 
   6   4   7      120.78      143.95     16.82 o 
   7   4   7     1739.71     1867.86     77.58 o 
   8   4   7     1321.48     1377.14     59.20 o 
   9   4   7       93.71      119.95     20.25 o 
  10   4   7      523.43      434.95     33.34 o 
 -12   5   7       31.82       43.31     25.55 o 
 -11   5   7        7.36       -0.93     24.93 o 
 -10   5   7     1034.32     1159.35     49.85 o 
  -9   5   7      158.12      138.96     21.50 o 
  -8   5   7      241.44      288.20     21.81 o 
  -7   5   7      613.63      492.90     25.24 o 
  -6   5   7       11.71        6.23     13.40 o 
  -5   5   7       50.08       16.51     14.33 o 
  -4   5   7     1293.18     1245.66     34.27 o 
  -3   5   7       71.02       31.16     14.64 o 
  -1   5   7       90.23       70.10     14.64 o 
   0   5   7     1141.91     1022.81     23.06 o 
   1   5   7      471.91      421.83     56.71 o 
   2   5   7     4903.32     5076.41    157.65 o 
   3   5   7       26.35       13.40     13.40 o 
   4   5   7      406.04      352.39     20.25 o 
   5   5   7     1269.42     1319.81     50.47 o 
   6   5   7     2917.35     2690.41     94.41 o 
   7   5   7       46.87       53.90     19.63 o 
   8   5   7       76.78       54.52     15.27 o 
   9   5   7      339.23      284.46     20.56 o 
  10   5   7      534.02      570.48     38.01 o 
 -11   6   7      599.36      676.11     38.01 o 
 -10   6   7      272.97      281.97     20.88 o 
  -9   6   7      118.62      127.74     16.51 o 
  -8   6   7      262.78      252.99     19.32 o 
  -7   6   7       19.55       -2.49     14.64 o 
  -6   6   7     1447.80     1662.85     77.58 o 
  -5   6   7      262.95      258.91     20.56 o 
  -4   6   7      663.88      596.34     25.86 o 
  -3   6   7       32.80       34.90     14.02 o 
  -2   6   7      308.40      240.53     18.07 o 
  -1   6   7       87.13       94.41     15.58 o 
   0   6   7     2400.70     2049.19     95.03 o 
   1   6   7      351.99      362.36     19.01 o 
   2   6   7     6113.61     6250.09    169.18 o 
   3   6   7      223.94      269.20     18.38 o 
   4   6   7     3462.17     3634.77    116.22 o 
   5   6   7        0.97       11.84     13.40 o 
   6   6   7      321.07      378.56     20.88 o 
   7   6   7      262.50      251.75     20.56 o 
   8   6   7     2193.84     2182.55     63.56 o 
   9   6   7       21.65        5.61     14.33 o 
  10   6   7      355.12      315.93     29.29 o 
 -11   7   7        1.61      -15.58     24.61 o 
 -10   7   7      144.45      160.15     17.45 o 
  -9   7   7      209.65      152.36     19.63 o 
  -8   7   7      148.61      141.45     20.25 o 
  -7   7   7     1415.40     1487.12     48.60 o 
  -6   7   7      513.14      473.27     24.30 o 
  -5   7   7       25.71        8.10     14.33 o 
  -4   7   7     1056.39     1113.24     28.98 o 
  -3   7   7        0.05       11.84     13.71 o 
  -2   7   7      277.92      361.11     20.88 o 
  -1   7   7      217.94      254.55     20.56 o 
   0   7   7     1812.87     1410.79     55.77 o 
   1   7   7     1471.27     1646.96     60.13 o 
   2   7   7     3965.22     4182.20    127.12 o 
   3   7   7      767.44      695.74     28.66 o 
   4   7   7        1.15       23.99     13.71 o 
   5   7   7       19.36       34.27     18.69 o 
   6   7   7     1330.33     1385.24     63.56 o 
   7   7   7      515.60      489.79     24.61 o 
   8   7   7      170.50      121.20     16.51 o 
   9   7   7       43.93       42.69     22.12 o 
 -10   8   7        5.51       51.10     26.48 o 
  -9   8   7       61.04       72.28     15.58 o 
  -8   8   7       45.07       26.17     14.64 o 
  -7   8   7     1179.71     1355.95     41.44 o 
  -6   8   7     1898.32     2023.33     82.88 o 
  -5   8   7      315.37      285.71     21.50 o 
  -4   8   7     1006.20     1144.40     37.39 o 
  -3   8   7        8.88       11.84     14.64 o 
  -2   8   7      385.41      394.76     22.12 o 
  -1   8   7      451.06      497.27     22.43 o 
   0   8   7     1691.20     1477.15     52.03 o 
   1   8   7     4092.13     3893.38    125.56 o 
   2   8   7     1697.72     1448.18     52.34 o 
   3   8   7       28.95      -15.27     17.45 o 
   4   8   7       89.43      129.92     17.76 o 
   5   8   7        1.84       21.50     17.76 o 
   6   8   7       64.54       47.98     14.96 o 
   7   8   7     2110.68     2072.56     66.36 o 
   8   8   7     1370.03     1297.69     48.29 o 
   9   8   7       35.32       59.82     23.68 o 
 -10   9   7      525.11      527.80     38.01 o 
  -9   9   7       27.48       47.98     21.50 o 
  -8   9   7       82.22       61.38     16.51 o 
  -7   9   7       12.18        4.36     16.20 o 
  -6   9   7     1402.32     1460.64     72.60 o 
  -5   9   7      331.07      338.68     21.81 o 
  -4   9   7      837.08     1039.71     30.22 o 
  -3   9   7        6.33        2.49     13.71 o 
  -2   9   7       58.50       26.80     15.27 o 
   0   9   7     2206.47     1798.38     81.63 o 
   1   9   7      286.28      293.81     19.94 o 
   2   9   7     1834.13     1733.57     78.52 o 
   3   9   7     1507.53     1355.33     43.31 o 
   4   9   7      776.99      684.83     29.91 o 
   5   9   7        1.76       16.20     13.40 o 
   6   9   7      188.77      193.48     19.32 o 
   7   9   7      277.14      344.60     21.19 o 
   8   9   7      439.08      419.68     35.21 o 
   9   9   7      664.45      671.43     40.82 o 
  -9  10   7      148.61      180.09     27.11 o 
  -8  10   7      243.93      276.05     19.63 o 
  -7  10   7        0.18        9.35     14.64 o 
  -6  10   7      549.97      634.04     26.48 o 
  -5  10   7      493.57      491.35     23.99 o 
  -4  10   7      795.36     1084.57     34.90 o 
  -3  10   7       28.02      -15.27     15.27 o 
  -2  10   7     1088.97     1207.33     32.09 o 
  -1  10   7        4.46        3.43     14.33 o 
   0  10   7      147.53      113.73     38.32 o 
   1  10   7     2900.55     2559.55     97.21 o 
   2  10   7       11.03       39.26     14.96 o 
   3  10   7      130.38      118.08     15.58 o 
   4  10   7       24.10       -0.93     15.27 o 
   5  10   7      115.95      103.75     15.89 o 
   6  10   7        7.19       -1.56     13.71 o 
   7  10   7     1499.07     1544.14     50.47 o 
   8  10   7      212.26      178.53     27.42 o 
  -8  11   7        6.98        9.66     25.24 o 
  -7  11   7     1031.35     1224.78     47.05 o 
  -6  11   7      129.45      127.43     17.76 o 
  -5  11   7      537.61      496.64     24.30 o 
  -4  11   7       92.65       67.92     17.14 o 
  -3  11   7      558.93      563.94     25.24 o 
  -2  11   7      328.56      261.10     21.50 o 
  -1  11   7       22.34        6.23     14.33 o 
   0  11   7       28.92        7.99     30.38 o 
   1  11   7        1.53        5.92     18.38 o 
   2  11   7      205.43      229.63     18.69 o 
   3  11   7      689.87      611.30     24.61 o 
   4  11   7       58.47       41.44     16.51 o 
   5  11   7      576.42      585.75     23.99 o 
   6  11   7      117.46      108.43     23.06 o 
   7  11   7      398.22      397.25     33.34 o 
  -8  12   7      784.05      758.36     42.69 o 
  -7  12   7       27.82       28.35     24.93 o 
  -6  12   7      183.86      171.05     19.01 o 
  -5  12   7      594.22      739.67     26.48 o 
  -4  12   7       27.67       16.20     15.27 o 
  -3  12   7       16.01       -0.93     14.02 o 
  -2  12   7      426.55      514.71     24.93 o 
  -1  12   7       46.40       30.22     15.89 o 
   0  12   7       73.63       50.37     28.82 o 
   1  12   7     1973.91     1692.76     58.26 o 
   2  12   7        0.79       -4.05     14.64 o 
   3  12   7      111.53       89.42     20.25 o 
   4  12   7      497.33      448.04     22.74 o 
   5  12   7      718.98      639.65     36.77 o 
   6  12   7       66.51       54.21     23.06 o 
  -6  13   7       71.94      129.61     28.66 o 
  -5  13   7      255.63       91.60     37.39 o 
  -4  13   7      343.72      373.57     23.06 o 
  -3  13   7      628.91      575.47     24.30 o 
  -2  13   7       25.70       14.33     14.02 o 
  -1  13   7      290.48      212.49     21.50 o 
   0  13   7        2.17       -5.76     15.27 o 
   1  13   7       26.40       32.09     14.96 o 
   2  13   7       92.95       52.34     15.89 o 
   3  13   7      510.71      413.14     19.32 o 
   4  13   7       14.61       32.40     23.68 o 
   5  13   7      102.14      134.91     25.24 o 
  -5  14   7      154.61      159.21     31.16 o 
  -4  14   7      129.01      236.79     33.96 o 
  -3  14   7      118.19      108.43     23.99 o 
  -2  14   7       83.42       95.03     25.55 o 
  -1  14   7      401.13      427.16     31.16 o 
   0  14   7      166.04      124.02     20.88 o 
   1  14   7      156.04      120.58     25.24 o 
   2  14   7        4.96       -4.99     19.94 o 
   3  14   7       40.86       77.58     25.24 o 
   4  14   7       60.27       28.04     30.85 o 
  -2  15   7       12.87       21.81     24.30 o 
  -1  15   7      616.93      134.60     57.02 o 
   0  15   7       95.18       66.15     26.48 o 
   1  15   7        1.34        1.56     25.86 o 
 -12   0   8      113.09      128.37     29.29 o 
 -10   0   8      650.12      706.02     27.11 o 
  -8   0   8     4812.63     4917.20    117.77 o 
  -6   0   8      147.58      145.19     17.14 o 
  -4   0   8       10.22       43.00     14.02 o 
  -2   0   8    19316.64    17739.23    282.59 o 
   0   0   8     1371.23     1221.23     31.81 o 
   2   0   8     5228.93     5111.93    152.05 o 
   4   0   8     1252.02     1122.27     45.18 o 
   6   0   8     1362.96     1403.62     50.16 o 
   8   0   8      189.57      225.58     17.76 o 
  10   0   8      461.19      407.53     36.77 o 
 -12   1   8       79.43      117.02     21.44 o 
 -11   1   8        8.68       28.19     10.28 o 
 -10   1   8      687.46      717.51     18.95 o 
  -9   1   8      104.27       79.86     11.97 o 
  -8   1   8     1208.02     1241.54     30.95 o 
  -7   1   8     1081.00     1073.96     29.17 o 
  -6   1   8     5021.99     4835.21    158.90 o 
  -5   1   8       48.05       26.02     12.93 o 
  -4   1   8     1358.04     1387.45     54.21 o 
  -3   1   8     1686.95     1761.87     40.87 o 
  -2   1   8        9.28       69.51     38.01 o 
  -1   1   8      412.18      370.78     22.74 o 
   0   1   8     3524.47     2941.35     56.01 o 
   1   1   8      226.07      156.34     14.66 o 
   2   1   8      498.01      614.13     16.58 o 
   3   1   8      147.86      150.92     15.42 o 
   4   1   8     1960.85     1973.74    115.44 o 
   5   1   8       66.81       68.25     11.67 o 
   6   1   8     1548.33     1422.03     34.44 o 
   7   1   8      172.74      154.85     13.64 o 
   8   1   8      645.45      628.88     19.32 o 
   9   1   8       16.96       -1.50     12.62 o 
  10   1   8      512.35      468.31     23.87 o 
 -12   2   8      145.65      166.38     30.22 o 
 -11   2   8      105.26       94.72     15.27 o 
 -10   2   8      109.09      133.04     17.14 o 
  -9   2   8     1503.97     1496.78     64.18 o 
  -8   2   8     2528.29     2726.55     89.73 o 
  -7   2   8      414.89      429.65     22.43 o 
  -6   2   8      147.59      115.59     16.82 o 
  -5   2   8        4.29       18.69     13.71 o 
  -4   2   8     1974.21     2312.78    101.88 o 
  -3   2   8     4010.14     4605.00    154.85 o 
  -1   2   8     4832.00     5576.79    160.15 o 
   0   2   8     1183.93     1184.23     29.81 o 
   1   2   8        2.60       11.70      8.24 o 
   2   2   8      408.26      437.44     19.94 o 
   3   2   8     1871.37     1914.91     98.46 o 
   4   2   8     1561.62     1527.63     52.97 o 
   5   2   8      921.30      963.69     32.40 o 
   6   2   8      261.72      259.23     23.06 o 
   7   2   8       41.56       39.57     14.33 o 
   8   2   8      557.24      529.67     25.55 o 
   9   2   8        1.59       22.74     19.01 o 
  10   2   8       79.34       57.64     23.37 o 
 -12   3   8       39.82       37.39     23.68 o 
 -11   3   8       68.56       32.40     28.35 o 
 -10   3   8      850.67      944.37     30.22 o 
  -9   3   8      196.73      157.97     18.69 o 
  -8   3   8       23.18       37.39     15.89 o 
  -7   3   8     3053.69     3203.25    101.26 o 
  -6   3   8      680.33      884.24     28.04 o 
  -5   3   8        2.39      -11.84     13.09 o 
  -4   3   8     1257.69     1231.95     39.26 o 
  -3   3   8      938.99     1020.39     36.45 o 
  -2   3   8      180.35      203.77     17.14 o 
  -1   3   8      880.17     1026.93     40.82 o 
   0   3   8      127.01       84.07     38.95 o 
   1   3   8     1936.26     1999.04    230.09 o 
   2   3   8      559.37      578.90     22.12 o 
   3   3   8      514.86      578.27     24.93 o 
   4   3   8     2781.06     3313.86    117.77 o 
   5   3   8      292.75      310.32     22.43 o 
   6   3   8      419.24      361.11     23.06 o 
   7   3   8     4685.50     5003.81    108.74 o 
   8   3   8       51.47       27.11     14.64 o 
   9   3   8        1.27       -8.41     13.09 o 
  10   3   8      587.06      572.35     35.83 o 
 -11   4   8       11.42       22.74     24.61 o 
 -10   4   8       10.62       36.77     14.96 o 
  -9   4   8     2618.64     2925.02     78.20 o 
  -8   4   8      222.47      229.32     18.69 o 
  -7   4   8      702.28      846.85     31.78 o 
  -6   4   8      212.39      283.84     19.94 o 
  -5   4   8     1709.94     1916.47     58.26 o 
  -4   4   8      279.13      302.85     19.94 o 
  -3   4   8      596.64      607.87     24.93 o 
  -2   4   8      191.52      186.94     15.89 o 
  -1   4   8     1858.55     1913.35     62.31 o 
   0   4   8       23.02       -1.61      9.14 o 
   1   4   8      421.28      481.86     16.05 o 
   2   4   8      793.46      958.08     39.88 o 
   3   4   8     1325.06     1365.61     53.28 o 
   4   4   8      346.72      345.22     19.63 o 
   5   4   8     2356.27     2728.73     99.70 o 
   6   4   8     1358.77     1493.04     46.74 o 
   7   4   8       15.73       30.85     14.96 o 
   8   4   8      309.07      279.79     20.25 o 
   9   4   8        2.65       14.02     16.51 o 
  10   4   8       67.19       81.01     27.42 o 
 -11   5   8      512.18      612.55     36.14 o 
 -10   5   8      123.24      107.49     16.51 o 
  -9   5   8     1340.84     1466.87     56.71 o 
  -8   5   8      303.31      322.16     21.81 o 
  -7   5   8     2839.60     2950.88     95.65 o 
  -6   5   8      210.36      128.68     18.38 o 
  -5   5   8      388.14      387.59     22.43 o 
  -4   5   8      104.59       84.44     18.69 o 
  -2   5   8      153.48      121.82     16.82 o 
  -1   5   8       11.62       11.84     12.77 o 
   0   5   8       17.68        2.61      8.26 o 
   1   5   8     1757.77     1857.89     95.34 o 
   2   5   8      396.53      381.05     19.94 o 
   3   5   8     1980.38     1977.22     87.86 o 
   4   5   8      183.68      233.99     19.32 o 
   5   5   8       42.76       53.59     14.96 o 
   6   5   8      516.23      519.39     23.68 o 
   7   5   8      839.13      852.77     28.66 o 
   8   5   8      589.47      564.88     24.93 o 
   9   5   8      249.58      228.69     30.53 o 
  10   5   8      220.71      167.62     29.60 o 
 -11   6   8      546.64      710.38     40.50 o 
 -10   6   8       95.38      109.05     16.20 o 
  -9   6   8      110.49       86.62     16.51 o 
  -8   6   8       19.22       31.47     14.33 o 
  -7   6   8        5.26       -9.66     18.07 o 
  -6   6   8        0.42        0.62     14.33 o 
  -5   6   8     5126.42     6141.35    136.16 o 
  -4   6   8      430.09      540.89     23.68 o 
  -3   6   8       65.27       22.43     15.27 o 
  -2   6   8      667.10      747.14     23.99 o 
  -1   6   8      904.70     1233.82     28.98 o 
   0   6   8      130.18      120.87     33.18 o 
   1   6   8     2266.57     2440.53    105.31 o 
   2   6   8       52.78      105.31     15.58 o 
   3   6   8     1099.99      990.79     43.31 o 
   4   6   8       23.52       28.04     14.96 o 
   5   6   8     1178.89     1403.31     69.48 o 
   6   6   8       57.74       72.91     14.96 o 
   7   6   8      225.91      282.28     19.94 o 
   8   6   8       35.78       23.37     14.33 o 
   9   6   8      821.55      712.25     38.01 o 
 -10   7   8      383.87      418.13     30.53 o 
  -9   7   8      204.79      188.50     19.32 o 
  -8   7   8      103.99       91.29     16.51 o 
  -7   7   8      508.17      479.51     23.99 o 
  -6   7   8      130.77      132.42     17.76 o 
  -5   7   8      431.26      495.40     24.30 o 
  -4   7   8       49.38       33.34     20.56 o 
  -2   7   8       19.57       -5.92     14.96 o 
  -1   7   8       31.58        1.25     14.96 o 
   0   7   8       94.59       92.75     31.00 o 
   1   7   8       19.60       27.73     14.64 o 
   2   7   8       56.35       72.60     15.89 o 
   3   7   8     4908.85     5149.94    128.37 o 
   4   7   8       60.62       50.79     14.33 o 
   5   7   8      581.66      563.94     24.61 o 
   6   7   8       52.85       69.17     14.33 o 
   7   7   8      733.79      796.68     27.11 o 
   8   7   8      209.79      202.52     17.45 o 
   9   7   8      581.70      586.06     38.95 o 
 -10   8   8       21.19       41.13     21.50 o 
  -9   8   8        3.05      -10.28     13.71 o 
  -8   8   8      189.15      177.91     17.76 o 
  -7   8   8      640.09      709.13     29.60 o 
  -6   8   8       60.87      100.33     17.14 o 
  -5   8   8     1183.09     1319.19     43.31 o 
  -4   8   8      365.39      526.24     24.61 o 
  -3   8   8       82.23       41.75     17.76 o 
  -2   8   8      200.67      182.27     24.61 o 
   0   8   8       30.44        7.46     21.65 o 
   1   8   8     1383.58     1474.04     50.79 o 
   2   8   8      854.40      971.79     35.21 o 
   3   8   8        2.07       15.27     16.51 o 
   4   8   8      144.18      137.09     18.07 o 
   5   8   8      283.83      321.85     20.56 o 
   6   8   8      160.98      174.48     17.76 o 
   7   8   8      821.63      854.01     27.42 o 
   8   8   8       17.62       36.77     26.48 o 
  -9   9   8      166.29      199.40     28.66 o 
  -8   9   8        8.10       37.39     14.33 o 
  -7   9   8      397.56      439.00     23.37 o 
  -6   9   8      197.87      177.91     19.63 o 
  -5   9   8       78.62       43.00     18.07 o 
  -3   9   8      612.22      564.25     24.93 o 
  -2   9   8      564.45      689.50     25.55 o 
  -1   9   8       12.06       12.46     14.64 o 
   0   9   8       52.28       48.80     44.87 o 
   1   9   8       23.12       14.02     13.40 o 
   2   9   8      161.59      184.45     17.76 o 
   3   9   8        8.54       35.52     14.96 o 
   4   9   8     2128.68     2407.81     75.71 o 
   5   9   8        1.31       10.59     19.63 o 
   6   9   8      368.61      390.09     22.12 o 
   7   9   8      540.62      611.92     34.58 o 
   8   9   8        6.09       14.96     28.04 o 
  -9  10   8       61.08       60.44     23.99 o 
  -8  10   8        7.86       27.73     22.12 o 
  -7  10   8      482.17      520.63     24.61 o 
  -6  10   8     1476.33     1583.09     58.58 o 
  -5  10   8       58.48       27.11     15.89 o 
  -4  10   8      887.61     1010.42     31.47 o 
  -3  10   8        0.39        0.31     12.46 o 
  -2  10   8       84.10       31.47     19.01 o 
  -1  10   8       48.49       33.03     15.27 o 
   0  10   8        3.68       -1.05      9.57 o 
   1  10   8      397.41      334.00     21.19 o 
   2  10   8     1731.13     1756.63     69.17 o 
   3  10   8      339.06      397.56     26.17 o 
   4  10   8       71.78       93.78     18.38 o 
   5  10   8     1048.80     1097.97     46.74 o 
   6  10   8        2.56       15.58     12.15 o 
   7  10   8       83.92       76.96     26.17 o 
  -8  11   8        5.39       30.53     20.56 o 
  -7  11   8       45.01       31.47     25.24 o 
  -6  11   8      871.59      933.15     29.60 o 
  -5  11   8       74.91       37.39     18.38 o 
  -4  11   8      522.48      499.76     25.24 o 
  -3  11   8        6.35       11.53     14.33 o 
  -2  11   8      706.68      759.61     28.66 o 
   0  11   8       57.36       47.21     10.69 o 
   1  11   8      164.65      141.14     16.20 o 
   2  11   8       66.40      100.64     15.89 o 
   3  11   8       89.36       77.58     15.27 o 
   4  11   8      535.05      585.44     24.30 o 
   5  11   8      195.55      206.88     17.76 o 
   6  11   8      946.49     1023.51     42.69 o 
  -7  12   8       18.24       42.69     28.98 o 
  -6  12   8       21.85       20.25     28.35 o 
  -5  12   8        0.72       28.35     13.09 o 
  -4  12   8      133.23      128.68     21.19 o 
  -3  12   8        7.60       -9.04     13.71 o 
  -2  12   8       20.44        3.74     15.27 o 
  -1  12   8      176.91       54.21     17.76 o 
   0  12   8       48.91       32.15     14.64 o 
   1  12   8       87.13      104.69     15.27 o 
   2  12   8     1323.93     1268.09     51.41 o 
   3  12   8       36.64       43.31     13.71 o 
   4  12   8      323.89      383.85     31.47 o 
   5  12   8       23.92       59.82     29.60 o 
  -6  13   8      359.19      378.25     36.45 o 
  -5  13   8       31.69       14.02     31.47 o 
  -4  13   8       20.61      -23.99     23.99 o 
  -3  13   8       18.03       31.47     22.74 o 
  -2  13   8      171.55      140.83     18.38 o 
  -1  13   8        0.04        1.56     11.84 o 
   0  13   8      744.36      731.85     97.52 o 
   1  13   8      145.58      149.55     14.96 o 
   2  13   8       56.13      102.19     26.80 o 
   3  13   8       54.73       20.25     25.24 o 
   4  13   8      131.71      166.38     32.09 o 
  -4  14   8      116.82      153.92     34.58 o 
  -3  14   8       84.52       50.16     22.12 o 
  -2  14   8      420.27      498.20     39.88 o 
  -1  14   8       49.27        0.62     19.94 o 
   0  14   8       19.70       54.39     19.16 o 
   1  14   8        0.71       17.76     22.74 o 
   2  14   8      182.21      146.44     28.35 o 
 -11   0   9      297.39      365.47     33.96 o 
  -9   0   9       27.81       56.39     14.64 o 
  -7   0   9     4926.30     5478.96    123.07 o 
  -5   0   9        9.38       14.33     14.02 o 
  -3   0   9     4547.64     5254.00    153.92 o 
  -1   0   9     2578.25     3027.52    130.86 o 
   1   0   9      649.86      703.74     86.93 o 
   3   0   9       19.67        0.93     13.40 o 
   5   0   9      161.37      174.79     19.01 o 
   7   0   9        1.13       20.88     16.20 o 
   9   0   9      968.17      984.56     42.06 o 
 -11   1   9      120.01      115.67     26.17 o 
 -10   1   9       93.42       58.72     12.50 o 
  -9   1   9      551.78      545.53     17.18 o 
  -8   1   9      244.26      268.15     19.63 o 
  -7   1   9     1873.12     1904.67     84.75 o 
  -6   1   9     1640.55     1780.79     48.45 o 
  -5   1   9     4750.20     4690.77     94.66 o 
  -4   1   9      312.69      236.48     12.99 o 
  -3   1   9      732.77     1019.89     33.03 o 
  -2   1   9      276.63      296.58     21.19 o 
  -1   1   9     2438.67     2904.15     91.13 o 
   0   1   9        2.62        3.42      5.37 o 
   1   1   9      108.66       94.02      7.78 o 
   2   1   9     1199.93     1350.13     76.49 o 
   3   1   9       27.71       27.31      9.88 o 
   4   1   9      209.14      229.24     13.33 o 
   5   1   9       74.16      125.67     12.78 o 
   6   1   9      965.48      987.04     30.38 o 
   7   1   9      456.65      464.53     16.19 o 
   8   1   9      239.07      227.39     15.73 o 
   9   1   9       41.03       41.82     17.52 o 
  10   1   9       52.01       63.33     18.17 o 
 -11   2   9      296.57      336.81     30.85 o 
 -10   2   9      224.59      255.80     19.01 o 
  -9   2   9        0.82        9.97     13.71 o 
  -8   2   9     1059.63     1074.29     37.70 o 
  -7   2   9      964.25     1030.36     37.08 o 
  -6   2   9      333.22      345.53     21.50 o 
  -5   2   9       42.68       20.25     13.09 o 
  -4   2   9      237.95      228.69     18.38 o 
  -3   2   9      238.86      309.08     20.25 o 
  -2   2   9       74.97       49.23     13.71 o 
  -1   2   9     4260.98     4966.42    145.81 o 
   0   2   9       91.45       72.19      9.35 o 
   1   2   9       43.61       70.77     36.30 o 
   2   2   9        3.50       -0.93     14.33 o 
   3   2   9      453.92      476.08     22.43 o 
   4   2   9      358.27      373.26     20.88 o 
   5   2   9      419.16      461.75     23.06 o 
   6   2   9      239.54      205.01     18.69 o 
   7   2   9      388.29      411.90     21.81 o 
   8   2   9      312.75      310.32     21.19 o 
   9   2   9      987.44      894.21     39.88 o 
  10   2   9       44.41       62.94     32.09 o 
 -11   3   9       52.81       19.94     23.99 o 
 -10   3   9        1.28        7.17     12.77 o 
  -9   3   9      892.03     1043.45     33.65 o 
  -8   3   9       54.12       50.16     15.58 o 
  -7   3   9        6.47       12.46     13.40 o 
  -6   3   9     2392.68     2491.94     92.54 o 
  -5   3   9      669.37      620.96     24.93 o 
  -4   3   9     1837.62     1946.69     38.63 o 
  -3   3   9      488.10      453.33     29.29 o 
  -2   3   9       86.12       29.60     14.96 o 
  -1   3   9      334.34      325.59     20.88 o 
   0   3   9       14.11       19.38     13.09 o 
   1   3   9     1201.86     1193.81     73.37 o 
   2   3   9     1840.91     1828.29     99.39 o 
   3   3   9     1335.04     1560.96     53.90 o 
   4   3   9        8.51       22.43     15.89 o 
   5   3   9      773.06      765.22     30.85 o 
   6   3   9      831.93      816.00     30.22 o 
   7   3   9      148.52      150.49     18.38 o 
   8   3   9       41.82       33.96     13.71 o 
   9   3   9      365.83      333.69     29.91 o 
 -11   4   9      290.77      265.77     30.85 o 
 -10   4   9      447.22      477.01     21.81 o 
  -9   4   9        6.79        9.35     14.96 o 
  -8   4   9     1187.03     1209.83     57.64 o 
  -7   4   9      460.46      448.35     22.43 o 
  -6   4   9       42.10       33.96     16.20 o 
  -5   4   9      850.86      863.67     36.77 o 
  -4   4   9     2666.48     2813.48    105.31 o 
  -3   4   9      168.29      192.86     18.69 o 
  -2   4   9        2.02       -4.05     15.27 o 
  -1   4   9      252.03      221.53     19.32 o 
   0   4   9      347.38      291.33     13.32 o 
   1   4   9      128.26      110.27     33.34 o 
   2   4   9      112.64      135.84     17.76 o 
   3   4   9       24.90       65.43     14.96 o 
   4   4   9      114.62      108.11     16.20 o 
   5   4   9      207.76      210.62     20.25 o 
   6   4   9      718.82      796.68     31.47 o 
   7   4   9      139.32      137.40     16.82 o 
   8   4   9       81.18       63.87     14.96 o 
   9   4   9       35.92       23.68     28.98 o 
 -11   5   9       56.62       52.34     29.29 o 
 -10   5   9      975.57     1019.77     41.75 o 
  -9   5   9      276.47      344.28     22.43 o 
  -8   5   9      209.47      250.50     20.56 o 
  -7   5   9      103.45       95.65     17.14 o 
  -6   5   9      809.94      705.71     27.11 o 
  -5   5   9     1639.13     1743.23     54.84 o 
  -4   5   9       49.70       75.71     16.51 o 
  -1   5   9      416.10      450.22     23.68 o 
   0   5   9      118.18      100.79     38.01 o 
   1   5   9        1.38       -6.33     10.29 o 
   2   5   9      382.62      424.98     22.12 o 
   3   5   9     2320.48     2238.32     94.41 o 
   4   5   9     1393.04     1774.39     78.83 o 
   5   5   9     1908.36     1771.27     71.97 o 
   6   5   9       11.07       12.46     14.96 o 
   7   5   9       37.60        0.93     14.33 o 
   8   5   9       29.55       23.37     13.09 o 
   9   5   9      126.09      135.22     24.93 o 
 -10   6   9     1128.62     1228.52     43.93 o 
  -9   6   9      107.78      138.96     17.45 o 
  -8   6   9      523.76      542.13     23.06 o 
  -7   6   9        3.47        6.54     13.71 o 
  -6   6   9      753.94      840.93     33.03 o 
  -5   6   9      667.73      807.90     30.53 o 
  -4   6   9      898.32      871.46     34.90 o 
  -3   6   9        0.97      -11.53     15.58 o 
  -2   6   9      551.15      459.57     23.06 o 
  -1   6   9       60.04       52.66     16.51 o 
   0   6   9     1901.95     1702.17     76.18 o 
   1   6   9       77.94       66.68     16.82 o 
   2   6   9      109.19      133.98     17.45 o 
   3   6   9        2.58       16.51     13.71 o 
   4   6   9      176.72      185.38     17.45 o 
   5   6   9     1115.31     1100.78     40.50 o 
   6   6   9      735.06      730.63     25.86 o 
   7   6   9        0.48      -12.46     12.46 o 
   8   6   9       69.79       81.63     23.06 o 
   9   6   9        1.07       -7.17     28.04 o 
 -10   7   9      622.29      652.74     37.08 o 
  -9   7   9       64.12       69.17     14.64 o 
  -8   7   9      130.16      126.50     17.76 o 
  -7   7   9      114.77       74.47     16.51 o 
  -6   7   9      649.53      660.84     26.48 o 
  -5   7   9     1207.12     1308.59     38.32 o 
  -4   7   9      196.41      132.11     19.32 o 
  -3   7   9      138.85       93.78     19.32 o 
  -1   7   9        8.70       12.15     15.89 o 
   0   7   9       80.78       88.72     32.87 o 
   1   7   9       26.99        2.80     14.33 o 
   2   7   9      485.01      499.76     25.24 o 
   3   7   9        0.95       -1.56     12.77 o 
   4   7   9      624.81      654.61     25.55 o 
   5   7   9        1.20      -13.71     13.71 o 
   6   7   9      104.76      101.57     15.27 o 
   7   7   9        1.37       -4.99     13.71 o 
   8   7   9      261.51      215.29     27.11 o 
  -9   8   9      152.71      138.96     26.80 o 
  -8   8   9      146.28      176.97     18.69 o 
  -7   8   9       41.26       20.25     14.64 o 
  -6   8   9      178.53      189.12     19.32 o 
  -5   8   9      413.41      357.99     23.99 o 
  -4   8   9      672.83      742.47     30.53 o 
  -3   8   9      530.34      656.48     26.80 o 
  -2   8   9      857.04      992.97     29.60 o 
  -1   8   9       85.24       80.39     20.56 o 
   0   8   9      617.25      620.02     17.40 o 
   1   8   9        0.87        9.35     14.64 o 
   2   8   9     1054.72     1124.14     43.62 o 
   3   8   9       47.87       35.52     14.02 o 
   4   8   9        4.65       16.82     12.77 o 
   5   8   9        0.55        9.04     14.96 o 
   6   8   9      694.99      652.74     24.93 o 
   7   8   9       58.86       41.13     25.86 o 
   8   8   9      181.24      207.51     31.16 o 
  -9   9   9      426.46      443.05     35.52 o 
  -8   9   9      120.13      110.61     23.68 o 
  -7   9   9        3.46       29.29     19.32 o 
  -6   9   9      483.38      439.00     23.99 o 
  -5   9   9       68.78       28.04     23.06 o 
  -4   9   9      181.97      163.89     19.63 o 
  -3   9   9      393.75      400.37     22.12 o 
   0   9   9      710.79      811.68     30.69 o 
   1   9   9      107.40      114.66     18.69 o 
   2   9   9      105.56      135.84     18.69 o 
   3   9   9        3.67       22.74     13.71 o 
   4   9   9      885.03     1095.48     54.84 o 
   5   9   9        4.59       24.30     14.64 o 
   6   9   9       21.88        2.80     21.19 o 
   7   9   9      154.93       95.34     32.09 o 
  -8  10   9       10.34       -0.31     21.50 o 
  -7  10   9      637.38      645.26     37.08 o 
  -6  10   9       42.17       11.22     15.27 o 
  -5  10   9      299.64      336.81     20.56 o 
  -4  10   9      289.08      257.36     21.19 o 
  -3  10   9       41.52      -11.53     14.96 o 
  -2  10   9       41.67       -3.74     14.33 o 
  -1  10   9      539.59      529.98     23.99 o 
   0  10   9        6.52        3.34     10.59 o 
   1  10   9       25.13       26.48     14.33 o 
   2  10   9      996.53     1043.45     33.65 o 
   3  10   9      102.56      156.72     16.51 o 
   4  10   9        3.08       18.69     13.71 o 
   5  10   9      179.09      184.76     26.80 o 
   6  10   9      334.36      341.48     31.16 o 
  -7  11   9       56.24       11.84     26.80 o 
  -6  11   9      264.58      270.75     30.85 o 
  -5  11   9        7.81       19.94     13.71 o 
  -4  11   9        8.68       26.17     17.14 o 
  -3  11   9      505.76      474.52     23.99 o 
  -2  11   9      179.66      139.58     21.19 o 
  -1  11   9       26.84        7.17     15.27 o 
   0  11   9     1977.81     1756.94     58.26 o 
   1  11   9      657.17      589.80     23.68 o 
   2  11   9      241.43      233.99     18.38 o 
   3  11   9      226.28      264.21     18.38 o 
   4  11   9      180.29      186.94     28.35 o 
   5  11   9      252.71      318.74     31.47 o 
  -6  12   9        0.04       65.12     27.11 o 
  -5  12   9      338.67      379.18     37.70 o 
  -4  12   9       49.93       93.47     23.99 o 
  -3  12   9       25.56        8.72     12.77 o 
  -2  12   9      246.50      182.89     20.25 o 
  -1  12   9      537.47      545.56     23.99 o 
   0  12   9       46.81       15.51     10.75 o 
   1  12   9      162.95      178.53     15.89 o 
   2  12   9      317.89      257.67     28.35 o 
   3  12   9      164.54      189.75     26.48 o 
   4  12   9        0.11      -10.59     19.63 o 
  -4  13   9        0.21       22.12     28.35 o 
  -3  13   9        4.61       -9.04     22.12 o 
  -2  13   9       63.02       -1.25     24.61 o 
  -1  13   9      124.14       57.02     25.55 o 
   0  13   9       15.80       -1.31     17.51 o 
   1  13   9     1054.44      898.57     38.01 o 
   2  13   9      136.26      102.82     23.06 o 
   3  13   9      238.50      289.45     33.03 o 
 -10   0  10      316.95      385.41     20.88 o 
  -8   0  10       17.80        3.74     14.96 o 
  -6   0  10       84.93       88.49     15.27 o 
  -4   0  10     2336.07     2251.40     91.91 o 
  -2   0  10        0.08        0.62     14.33 o 
   0   0  10     2015.27     2051.83     60.78 o 
   2   0  10     1278.68     1358.13     47.05 o 
   4   0  10      390.53      464.86     26.80 o 
   6   0  10        7.14        9.66     14.02 o 
   8   0  10      798.73      855.26     40.50 o 
 -11   1  10       65.76       83.78     18.62 o 
 -10   1  10      390.66      386.07     14.98 o 
  -9   1  10       17.79        5.71     13.55 o 
  -8   1  10       92.51       74.23     21.97 o 
  -7   1  10       26.61       24.33     13.55 o 
  -6   1  10      366.89      402.01     16.14 o 
  -5   1  10      246.27      258.02     14.64 o 
  -4   1  10     1126.03     1190.16     74.62 o 
  -3   1  10       31.75        5.49     12.15 o 
  -2   1  10     1939.27     1967.90     61.53 o 
  -1   1  10        5.59       -9.79      9.79 o 
   0   1  10      889.89      748.24     13.33 o 
   1   1  10       18.31       11.49      7.22 o 
   2   1  10      130.80      151.23     45.02 o 
   3   1  10        9.84        4.13     23.21 o 
   4   1  10      556.06      695.54     33.65 o 
   5   1  10        0.90       -5.38     11.37 o 
   6   1  10      208.52      227.25     14.77 o 
   7   1  10        0.78       -9.16     10.63 o 
   8   1  10     1160.45     1221.21     58.58 o 
   9   1  10        4.64       -6.33     14.94 o 
 -11   2  10       21.70       12.77     25.86 o 
 -10   2  10      513.00      569.24     34.27 o 
  -9   2  10      595.99      686.70     25.24 o 
  -8   2  10        9.37      -19.01     19.01 o 
  -7   2  10       57.53       31.78     14.64 o 
  -6   2  10       99.15       71.04     14.96 o 
  -5   2  10      667.87      659.90     25.24 o 
  -4   2  10     1498.46     1557.85     54.84 o 
  -3   2  10      231.06      277.30     21.50 o 
  -2   2  10      214.65      198.47     22.74 o 
  -1   2  10     1036.47     1313.27     52.97 o 
   0   2  10       87.89       81.34     15.42 o 
   1   2  10      284.61      264.31     68.08 o 
   2   2  10     1226.35     1606.45     59.82 o 
   3   2  10      892.74      988.61     39.26 o 
   4   2  10      223.31      173.54     18.07 o 
   5   2  10      492.92      490.72     23.99 o 
   6   2  10      811.33      843.42     29.29 o 
   7   2  10       45.92       51.72     14.96 o 
   8   2  10      158.90      181.65     16.51 o 
   9   2  10      773.19      687.95     38.63 o 
 -11   3  10      166.99      187.25     31.47 o 
 -10   3  10      155.34      128.68     28.66 o 
  -9   3  10       51.68       50.79     15.27 o 
  -8   3  10      646.41      686.08     26.17 o 
  -7   3  10      431.87      501.00     23.68 o 
  -6   3  10       23.72       44.24     19.63 o 
  -5   3  10      502.75      569.24     25.24 o 
  -4   3  10      137.88      162.64     20.25 o 
  -3   3  10      105.62       38.32     17.14 o 
  -1   3  10      870.75      859.93     33.65 o 
   0   3  10      267.98      263.83     21.81 o 
   1   3  10      378.54      374.01     76.96 o 
   2   3  10       10.44      -10.90     20.88 o 
   3   3  10        4.07        3.12     14.33 o 
   4   3  10     1098.60     1230.70     43.00 o 
   5   3  10      111.01      121.20     18.07 o 
   6   3  10      617.36      533.72     23.99 o 
   7   3  10      456.36      420.31     23.37 o 
   8   3  10       13.47       18.38     20.25 o 
   9   3  10       11.39       26.80     28.35 o 
 -10   4  10       45.86       59.20     27.73 o 
  -9   4  10      740.69      839.99     28.04 o 
  -8   4  10       47.03        2.18     15.58 o 
  -7   4  10       29.86       35.83     16.20 o 
  -6   4  10      883.59      991.10     36.14 o 
  -5   4  10       71.92       61.69     16.82 o 
  -4   4  10       22.45        9.04     14.02 o 
  -3   4  10       43.52       39.57     16.20 o 
  -2   4  10       20.43        9.66     14.33 o 
  -1   4  10       55.38       68.23     17.45 o 
   0   4  10     2008.75     2002.32     41.24 o 
   1   4  10      361.29      429.18     66.05 o 
   2   4  10      122.74      120.58     17.45 o 
   3   4  10     1361.21     1521.08     74.78 o 
   4   4  10       16.00       40.50     14.96 o 
   5   4  10      501.69      481.69     23.06 o 
   6   4  10      916.29     1018.83     48.60 o 
   7   4  10      349.42      395.07     21.50 o 
   8   4  10       18.02       42.06     20.25 o 
 -10   5  10      182.37      165.13     32.40 o 
  -9   5  10       21.45       -0.62     14.33 o 
  -8   5  10      710.29      815.07     28.35 o 
  -7   5  10       10.81        4.99     14.33 o 
  -6   5  10      341.75      238.66     21.50 o 
  -5   5  10     1195.12     1155.30     36.45 o 
  -4   5  10      373.31      376.69     22.43 o 
  -3   5  10      249.57      263.90     22.12 o 
  -1   5  10        1.71       -4.99     14.02 o 
   0   5  10      475.83      393.50     14.59 o 
   1   5  10     1501.09     1435.10     99.24 o 
   2   5  10      170.09      180.71     18.07 o 
   3   5  10        0.24        0.00     16.51 o 
   4   5  10       49.84       55.46     14.96 o 
   5   5  10      448.69      405.35     23.37 o 
   6   5  10        1.99       -8.72     15.58 o 
   7   5  10      348.22      433.71     23.06 o 
   8   5  10       22.91       64.18     23.37 o 
 -10   6  10      185.69      208.13     32.09 o 
  -9   6  10        7.51       14.02     21.50 o 
  -8   6  10      320.77      403.79     21.81 o 
  -7   6  10      198.94      221.84     19.32 o 
  -6   6  10        7.70       -5.61     14.64 o 
  -5   6  10      121.49      140.52     19.63 o 
  -4   6  10       35.50       24.93     16.82 o 
  -3   6  10      247.93      158.59     23.68 o 
  -2   6  10       14.17       26.80     15.89 o 
  -1   6  10      881.12      994.53     28.98 o 
   0   6  10      613.04      525.39     16.08 o 
   1   6  10        0.97       22.43     15.89 o 
   2   6  10       66.94      106.25     18.07 o 
   3   6  10       24.28       28.66     14.33 o 
   4   6  10      253.09      285.71     20.56 o 
   5   6  10      314.16      339.92     20.56 o 
   6   6  10      150.71      136.78     16.82 o 
   7   6  10      311.65      362.36     32.40 o 
   8   6  10       30.09       82.25     28.04 o 
  -9   7  10      198.64      228.07     34.58 o 
  -8   7  10        9.95        3.12     13.40 o 
  -7   7  10      147.35      156.41     19.01 o 
  -6   7  10        0.38        5.92     16.20 o 
  -5   7  10      497.64      462.37     23.99 o 
  -4   7  10        5.72       -7.48     15.27 o 
  -2   7  10      178.00      201.90     19.01 o 
  -1   7  10      865.79      817.25     27.73 o 
   0   7  10      213.13      227.54     28.04 o 
   1   7  10      794.65      889.22     34.58 o 
   2   7  10       24.33        5.61     14.64 o 
   3   7  10      191.03      186.01     17.14 o 
   4   7  10       11.11       29.91     14.64 o 
   5   7  10      688.12      614.42     25.55 o 
   6   7  10       40.89       31.16     13.09 o 
   7   7  10      606.32      654.61     37.08 o 
  -9   8  10       14.76       21.50     21.81 o 
  -8   8  10       13.56       -1.87     20.56 o 
  -7   8  10      948.78     1305.79     49.85 o 
  -6   8  10        8.05       13.71     14.64 o 
  -5   8  10      121.27       87.86     16.51 o 
  -4   8  10        1.10      -15.58     15.89 o 
  -3   8  10      684.35      688.88     27.11 o 
  -2   8  10      272.93      265.15     22.43 o 
   0   8  10       39.30       14.63     40.04 o 
   1   8  10      312.44      358.31     22.12 o 
   2   8  10       15.14       -1.87     12.77 o 
   3   8  10      190.49      181.02     18.07 o 
   4   8  10      310.90      312.19     20.25 o 
   5   8  10       56.31       70.41     19.01 o 
   6   8  10      462.85      431.21     31.78 o 
   7   8  10      429.76      371.70     33.65 o 
  -8   9  10      159.15      123.07     30.22 o 
  -7   9  10        0.06        9.97     23.37 o 
  -6   9  10       40.33        3.43     16.82 o 
  -5   9  10      431.11      519.39     24.30 o 
  -4   9  10      231.65      186.32     19.94 o 
  -3   9  10      291.82      304.09     20.56 o 
  -2   9  10      474.05      411.27     24.30 o 
   0   9  10       24.18       42.82     15.89 o 
   1   9  10      390.00      415.01     21.50 o 
   2   9  10       10.17        2.49     14.64 o 
   3   9  10       32.56       48.29     14.96 o 
   4   9  10       12.19        8.10     13.71 o 
   5   9  10       46.88       47.05     20.25 o 
   6   9  10      283.56      308.14     29.91 o 
  -7  10  10      439.66      468.60     34.90 o 
  -6  10  10      163.72      229.63     28.35 o 
  -5  10  10      103.83       86.30     16.20 o 
  -4  10  10      288.62      343.04     22.12 o 
  -3  10  10      553.05      652.74     26.48 o 
  -2  10  10        2.56        2.49     13.40 o 
  -1  10  10      282.83      233.68     19.94 o 
   0  10  10      171.94      190.93     21.50 o 
   1  10  10      176.96      204.08     17.45 o 
   2  10  10        4.59      -12.15     14.33 o 
   3  10  10      491.79      472.65     21.81 o 
   4  10  10        8.43        5.92     26.48 o 
   5  10  10       30.25       63.87     26.80 o 
  -6  11  10      240.30      228.38     31.47 o 
  -5  11  10      520.28      478.57     35.21 o 
  -4  11  10       75.08       76.33     28.04 o 
  -3  11  10        0.64      -13.71     13.71 o 
  -2  11  10      504.97      512.22     25.55 o 
  -1  11  10        3.44        6.85     14.64 o 
   0  11  10      320.17      270.64     13.69 o 
   1  11  10      541.99      592.61     22.74 o 
   2  11  10      577.61      694.80     38.01 o 
   3  11  10        0.03      -14.96     20.88 o 
   4  11  10      100.99      103.75     28.35 o 
  -5  12  10       96.54      129.30     34.58 o 
  -4  12  10      353.71      425.60     36.14 o 
  -3  12  10      344.57      363.60     31.78 o 
  -2  12  10       50.56       50.79     30.53 o 
  -1  12  10       24.86       24.61     22.74 o 
   0  12  10      388.33      401.04     25.10 o 
   1  12  10       23.37      -26.80     26.80 o 
   2  12  10      127.24      104.38     32.40 o 
   3  12  10      258.68      221.21     27.42 o 
  -2  13  10      455.34      456.76     38.01 o 
  -1  13  10       23.63      -25.86     25.86 o 
   0  13  10       67.05       32.40     24.30 o 
  -9   0  11      393.73      428.72     22.43 o 
  -7   0  11        6.61       -9.04     14.02 o 
  -5   0  11      274.21      287.89     20.88 o 
  -3   0  11    11099.77    11953.69    199.72 o 
  -1   0  11      668.69      711.00     32.71 o 
   1   0  11      310.90      306.20     44.71 o 
   3   0  11     5229.77     5869.04    126.81 o 
   5   0  11       98.03      119.95     18.07 o 
   7   0  11      853.65      913.83     42.37 o 
 -10   1  11       64.36       89.17     19.94 o 
  -9   1  11       70.85       55.55     10.90 o 
  -8   1  11        7.96       -1.77      9.13 o 
  -7   1  11       80.83       66.09     11.33 o 
  -6   1  11       60.86       33.52     10.90 o 
  -5   1  11      221.61      206.29     19.32 o 
  -4   1  11      212.52      140.22     19.47 o 
  -3   1  11     2052.79     2297.11     82.57 o 
  -2   1  11      283.48      253.11     14.08 o 
  -1   1  11     3702.54     4029.67     81.87 o 
   0   1  11       30.82        2.52      7.01 o 
   1   1  11     1684.27     1883.16     86.70 o 
   2   1  11      151.45      146.68     13.88 o 
   3   1  11      174.15      199.96     14.32 o 
   4   1  11       79.00       88.36     12.51 o 
   5   1  11      889.39      990.92     25.33 o 
   6   1  11       29.96       20.86     10.11 o 
   7   1  11      173.08      162.37     16.67 o 
   8   1  11       20.72       -1.53     18.76 o 
 -10   2  11      106.81      135.53     28.98 o 
  -9   2  11      132.19      174.48     17.45 o 
  -8   2  11       26.10       44.87     17.14 o 
  -7   2  11       49.89       68.86     15.27 o 
  -6   2  11      275.90      255.80     19.01 o 
  -5   2  11       21.30       46.42     14.64 o 
  -4   2  11     3919.17     4071.59    105.31 o 
  -3   2  11      931.15     1054.66     41.75 o 
  -2   2  11      401.45      318.74     21.81 o 
  -1   2  11       40.23       50.79     14.96 o 
   0   2  11      373.98      316.37     17.45 o 
   1   2  11      194.75      187.30     40.50 o 
   2   2  11      331.74      510.35     23.99 o 
   3   2  11     1943.26     2217.75     81.94 o 
   4   2  11     1139.14     1274.94     43.62 o 
   5   2  11       14.83       33.96     16.20 o 
   6   2  11       34.24       42.06     14.02 o 
   7   2  11      244.64      270.13     18.38 o 
   8   2  11       27.85      -24.93     24.93 o 
 -10   3  11       75.17       78.20     25.86 o 
  -9   3  11       32.16       33.96     19.94 o 
  -8   3  11      210.97      227.45     22.12 o 
  -7   3  11      275.85      291.01     22.12 o 
  -6   3  11      589.54      689.19     25.86 o 
  -5   3  11     1717.02     2102.78     74.78 o 
  -4   3  11       23.33      -14.96     14.96 o 
  -3   3  11       14.01       -5.92     15.58 o 
  -1   3  11      607.43      771.76     28.35 o 
   0   3  11        5.31       -1.15      8.90 o 
   1   3  11     2119.14     2151.26    112.63 o 
   2   3  11     3693.22     3860.35    109.67 o 
   3   3  11      244.34      235.86     19.01 o 
   4   3  11     1114.62     1217.30     43.31 o 
   5   3  11      442.66      418.44     23.37 o 
   6   3  11      814.06      736.86     26.80 o 
   7   3  11       56.12       71.66     23.68 o 
   8   3  11       14.58       34.90     27.11 o 
 -10   4  11      229.68      281.66     36.45 o 
  -9   4  11       32.96       36.77     22.74 o 
  -8   4  11       19.44       10.28     15.89 o 
  -7   4  11     1140.10     1191.44     53.59 o 
  -6   4  11        4.35        2.49     15.27 o 
  -5   4  11        6.30      -13.71     13.71 o 
  -4   4  11     1065.05     1237.87     41.13 o 
  -3   4  11        3.08       -2.49     15.58 o 
  -2   4  11      388.40      535.28     28.98 o 
  -1   4  11      117.04      120.27     19.01 o 
   0   4  11      917.14      997.71     45.33 o 
   1   4  11     1949.47     2195.35    135.69 o 
   2   4  11       35.13       11.22     15.27 o 
   3   4  11      154.63      162.33     23.99 o 
   4   4  11      892.44      914.46     32.09 o 
   5   4  11        1.33        2.49     14.64 o 
   6   4  11      241.69      227.76     17.14 o 
   7   4  11       11.43       14.33     20.56 o 
   8   4  11       13.74      -23.06     23.06 o 
  -9   5  11        0.98      -17.45     20.88 o 
  -8   5  11      266.79      325.59     20.56 o 
  -7   5  11      476.89      477.64     23.68 o 
  -6   5  11       12.67        7.48     14.33 o 
  -5   5  11       65.46       82.57     16.82 o 
  -4   5  11      154.22      145.19     19.63 o 
  -3   5  11      157.38      100.33     18.38 o 
  -1   5  11        2.60        9.97     15.89 o 
   0   5  11       33.20       15.95      9.66 o 
   1   5  11       57.21       18.17     20.10 o 
   2   5  11     1118.36     1253.13     42.37 o 
   3   5  11       91.63      123.07     17.14 o 
   4   5  11      177.91      153.29     19.94 o 
   5   5  11        0.37       -1.87     13.40 o 
   6   5  11      432.24      380.12     20.56 o 
   7   5  11      124.21      126.19     28.98 o 
  -9   6  11       49.02       28.04     29.91 o 
  -8   6  11      229.04      221.21     27.73 o 
  -7   6  11       43.73       33.03     14.33 o 
  -6   6  11     1215.40     1347.23     53.28 o 
  -5   6  11       18.58       14.96     16.82 o 
  -4   6  11      178.02      173.86     19.63 o 
  -3   6  11      150.72      120.58     19.01 o 
  -2   6  11       92.65       71.66     16.51 o 
  -1   6  11        2.85      -22.43     22.74 o 
   0   6  11     4477.03     4238.75     68.05 o 
   1   6  11       44.06       29.91     18.69 o 
   2   6  11        7.32        1.56     15.27 o 
   3   6  11      120.96      146.44     17.45 o 
   4   6  11      623.76      693.55     27.42 o 
   5   6  11       72.48       79.14     15.58 o 
   6   6  11     1005.97     1006.06     41.13 o 
   7   6  11        2.87       37.08     27.11 o 
  -8   7  11      121.69      164.82     29.91 o 
  -7   7  11       17.44       28.35     12.77 o 
  -6   7  11      158.38       95.03     18.69 o 
  -5   7  11        0.54        2.49     14.96 o 
  -4   7  11      608.60      560.20     26.48 o 
  -3   7  11      225.77      193.48     20.25 o 
  -2   7  11     1188.53     1328.22     34.90 o 
  -1   7  11        2.14       -2.18     14.64 o 
   0   7  11      117.05       93.71     32.87 o 
   1   7  11      544.73      564.56     26.80 o 
   2   7  11     1721.96     1830.47     68.86 o 
   3   7  11       32.86       36.77     15.58 o 
   4   7  11       38.09       23.68     14.02 o 
   5   7  11        0.24      -12.77     12.77 o 
   6   7  11       99.11      128.37     25.24 o 
  -8   8  11        1.27        6.85     29.60 o 
  -7   8  11      267.61      301.29     29.29 o 
  -6   8  11      593.02      719.10     25.86 o 
  -5   8  11       42.29       21.81     15.27 o 
  -4   8  11       43.93      -17.45     17.45 o 
  -3   8  11       65.43        4.67     15.89 o 
  -2   8  11      303.57      275.43     22.43 o 
  -1   8  11      288.09      321.85     22.74 o 
   0   8  11      598.08      554.84     16.73 o 
   1   8  11      442.10      515.02     23.06 o 
   2   8  11       44.35       57.64     14.33 o 
   3   8  11      343.30      428.10     21.50 o 
   4   8  11        3.37        1.56     12.46 o 
   5   8  11      279.45      238.66     27.42 o 
   6   8  11      448.11      466.73     36.77 o 
  -7   9  11        0.63        1.25     23.06 o 
  -6   9  11        2.39        1.25     25.24 o 
  -5   9  11      486.56      432.46     22.43 o 
  -4   9  11      289.15      285.71     22.12 o 
  -3   9  11      160.19      108.11     19.01 o 
  -2   9  11      193.43      134.60     18.69 o 
  -1   9  11      324.57      327.77     21.81 o 
   0   9  11       56.12       51.93     17.45 o 
   1   9  11     1076.13      967.11     46.42 o 
   2   9  11      489.76      502.87     23.37 o 
   3   9  11      483.36      456.76     20.88 o 
   4   9  11       23.85        1.87     22.74 o 
   5   9  11       52.96       75.40     23.68 o 
  -6  10  11      325.54      444.61     37.08 o 
  -5  10  11       48.46       51.10     23.37 o 
  -4  10  11       10.86      -21.19     21.19 o 
  -2  10  11      138.89      138.03     19.01 o 
  -1  10  11      112.26       60.76     18.38 o 
   0  10  11      116.73       72.91     14.18 o 
   1  10  11      948.10      993.91     41.13 o 
   2  10  11       22.46       29.29     24.61 o 
   3  10  11        4.04       37.39     26.17 o 
   4  10  11      159.95      135.84     27.73 o 
  -5  11  11      281.09      269.20     33.03 o 
  -4  11  11       66.82      -11.53     30.85 o 
  -3  11  11      175.91      162.33     32.40 o 
  -2  11  11       45.70        9.97     27.11 o 
  -1  11  11       72.51       15.89     33.96 o 
   0  11  11      225.92      227.45     27.42 o 
   1  11  11      197.62      159.21     30.53 o 
   2  11  11        1.82      -15.89     20.88 o 
   3  11  11       40.07       35.52     25.86 o 
  -2  12  11        1.78       -7.79     32.71 o 
  -1  12  11      163.86       61.07     29.60 o 
   0  12  11       16.64       -0.01     18.32 o 
  -8   0  12      325.64      434.02     21.19 o 
  -6   0  12       22.64        1.25     14.02 o 
  -4   0  12      675.83      563.01     23.99 o 
  -2   0  12     3370.34     3276.78     94.09 o 
   0   0  12       45.74       30.00     28.35 o 
   2   0  12      687.45      770.82     31.47 o 
   4   0  12      754.91      756.80     28.35 o 
   6   0  12      518.88      442.12     20.88 o 
  -9   1  12      183.47      153.17     18.94 o 
  -8   1  12      718.65      801.69     18.95 o 
  -7   1  12      323.96      330.19     16.41 o 
  -6   1  12     1269.96     1230.98     38.30 o 
  -5   1  12        1.15        0.16      9.47 o 
  -4   1  12     1261.81     1279.73     26.63 o 
  -3   1  12      114.17      130.71     19.16 o 
  -2   1  12      611.72      643.71     47.51 o 
  -1   1  12      224.56      309.74     16.52 o 
   0   1  12     1896.17     1786.92     30.56 o 
   1   1  12      568.49      552.23     27.52 o 
   2   1  12      104.52      108.10     27.26 o 
   3   1  12        2.80        6.52      9.88 o 
   4   1  12       38.39       36.61     10.24 o 
   5   1  12      278.69      272.62     31.16 o 
   6   1  12      682.86      654.89     25.53 o 
   7   1  12      208.97      185.31     35.83 o 
  -9   2  12      569.92      593.54     37.70 o 
  -8   2  12       29.03       39.57     14.02 o 
  -7   2  12       37.06       33.34     14.33 o 
  -6   2  12      240.76      255.80     19.32 o 
  -5   2  12       35.96       13.09     14.64 o 
  -4   2  12      171.79      126.50     17.76 o 
  -3   2  12      849.17     1004.19     37.70 o 
  -2   2  12     3071.94     3134.39     87.86 o 
  -1   2  12     1510.07     1622.34     77.58 o 
   0   2  12      383.49      372.11     14.54 o 
   1   2  12     1091.08     1188.36    100.48 o 
   2   2  12      218.43      257.05     21.19 o 
   3   2  12        0.49        7.17     14.96 o 
   4   2  12      701.83      630.93     25.55 o 
   5   2  12       50.61       58.89     15.58 o 
   6   2  12       11.74       39.26     21.81 o 
   7   2  12       15.74       49.85     28.35 o 
  -9   3  12       33.02       50.47     29.91 o 
  -8   3  12       39.87       47.98     23.37 o 
  -7   3  12      691.86      740.29     27.42 o 
  -6   3  12      305.57      348.02     21.19 o 
  -5   3  12       65.81       48.60     16.51 o 
  -4   3  12       36.29       18.07     14.64 o 
  -3   3  12        2.37      -14.96     14.96 o 
  -2   3  12       28.65       -1.56     13.71 o 
  -1   3  12      697.51      816.94     29.29 o 
   0   3  12      941.31      771.11     40.04 o 
   1   3  12     1380.87     1352.44    108.43 o 
   2   3  12      530.64      526.24     25.24 o 
   3   3  12      396.84      405.66     22.12 o 
   4   3  12      232.81      224.64     20.25 o 
   5   3  12      480.86      501.00     25.24 o 
   6   3  12      379.65      320.29     29.60 o 
   7   3  12      651.74      583.88     40.19 o 
  -9   4  12      326.81      448.04     36.77 o 
  -8   4  12      298.13      282.91     28.04 o 
  -7   4  12      107.96       92.85     16.51 o 
  -6   4  12      360.31      381.05     21.81 o 
  -5   4  12      862.84     1016.96     34.27 o 
  -4   4  12       70.59       65.43     17.45 o 
  -3   4  12      456.88      464.55     25.24 o 
  -2   4  12       71.91       45.18     15.58 o 
  -1   4  12      138.47       84.75     18.07 o 
   0   4  12       42.59       35.86     10.24 o 
   1   4  12     1671.50     1640.58    140.99 o 
   2   4  12       22.74       22.12     15.27 o 
   3   4  12       70.65       49.54     14.64 o 
   4   4  12      407.17      395.69     22.74 o 
   5   4  12      435.79      485.43     22.74 o 
   6   4  12       16.77       14.02     20.88 o 
  -8   5  12        1.63       28.66     27.73 o 
  -7   5  12      351.46      353.32     20.56 o 
  -6   5  12      387.24      353.63     22.74 o 
  -5   5  12       18.06      -14.96     14.96 o 
  -4   5  12       74.73       37.39     17.14 o 
  -3   5  12      338.24      396.01     22.74 o 
  -2   5  12      191.59      105.62     18.07 o 
  -1   5  12     1388.21     1489.93     39.26 o 
   0   5  12      233.14      214.72     25.39 o 
   1   5  12        0.01       15.46     18.23 o 
   2   5  12      666.63      658.04     25.86 o 
   3   5  12     1235.94     1256.87     52.03 o 
   4   5  12        8.09        8.41     14.64 o 
   5   5  12       61.30      128.06     30.22 o 
   6   5  12        3.09       71.04     26.17 o 
  -8   6  12        0.02      -17.45     20.56 o 
  -7   6  12        2.87      -25.55     28.35 o 
  -6   6  12        0.05       17.45     14.96 o 
  -5   6  12     1061.09     1138.16     51.10 o 
  -4   6  12        0.19      -12.15     12.77 o 
  -3   6  12      261.74      192.86     20.56 o 
  -2   6  12      191.69      189.43     19.01 o 
  -1   6  12      280.74      266.08     22.43 o 
   0   6  12       31.39        3.36     10.77 o 
   1   6  12      712.64      744.96     29.29 o 
   2   6  12       32.06       35.52     22.12 o 
   3   6  12       45.83       39.88     14.96 o 
   4   6  12       77.69       70.41     15.27 o 
   5   6  12      635.98      721.91     41.44 o 
   6   6  12       37.33       23.06     29.29 o 
  -7   7  12      151.13      109.36     28.98 o 
  -6   7  12       28.61      -25.55     29.60 o 
  -5   7  12      111.28       42.37     16.82 o 
  -4   7  12       17.45      -10.59     15.27 o 
  -3   7  12      526.12      434.33     24.30 o 
  -2   7  12       24.18      -15.27     15.27 o 
  -1   7  12      423.89      397.56     22.43 o 
   0   7  12      290.35      246.57     13.64 o 
   1   7  12      476.18      451.46     23.06 o 
   2   7  12       21.91       -5.92     14.64 o 
   3   7  12      649.35      691.06     24.30 o 
   4   7  12        2.20       27.73     20.56 o 
   5   7  12       80.78       97.83     26.17 o 
  -7   8  12       11.36       43.31     29.91 o 
  -6   8  12      423.37      479.19     38.01 o 
  -5   8  12      278.75      284.15     30.53 o 
  -4   8  12      106.18       94.72     16.51 o 
  -3   8  12      227.34      136.16     19.63 o 
  -2   8  12       66.80       43.31     15.89 o 
  -1   8  12       10.42       10.90     14.96 o 
   0   8  12      246.50      189.51     21.19 o 
   1   8  12      491.65      509.73     22.43 o 
   2   8  12      506.75      521.88     23.37 o 
   3   8  12      168.91      188.50     26.48 o 
   4   8  12       88.58       56.08     23.99 o 
  -6   9  12        0.18       34.27     27.73 o 
  -5   9  12       31.13        2.49     22.12 o 
  -4   9  12      307.32      276.67     35.21 o 
  -3   9  12      238.42      222.15     36.14 o 
  -2   9  12      281.07      188.19     19.94 o 
  -1   9  12       54.33       13.40     14.33 o 
   0   9  12       52.94       29.27     16.98 o 
   1   9  12        2.82       35.83     24.93 o 
   2   9  12      284.47      281.35     30.53 o 
   3   9  12      114.20      149.87     26.48 o 
  -4  10  12       42.82       36.77     24.30 o 
  -3  10  12       16.81       23.68     32.09 o 
  -2  10  12      322.45      308.14     32.09 o 
  -1  10  12       80.67       60.44     27.73 o 
   0  10  12      169.08       93.91     29.75 o 
   1  10  12      179.68      183.83     33.03 o 
   2  10  12      211.42      238.66     27.73 o 
  -2  11  12        7.69        2.49     23.99 o 
  -1  11  12      373.40      203.14     47.98 o 
  -7   0  13      457.15      483.56     22.12 o 
  -5   0  13      623.50      797.93     28.04 o 
  -3   0  13       14.20       28.35     15.89 o 
  -1   0  13        2.21      -15.27     15.27 o 
   1   0  13       13.55       10.25     11.37 o 
   3   0  13        0.85        9.35     15.27 o 
   5   0  13       45.87       65.74     24.93 o 
  -8   1  13       56.68       45.08     20.25 o 
  -7   1  13      347.98      408.55     15.20 o 
  -6   1  13      164.59      152.14     12.88 o 
  -5   1  13      788.07      814.37     20.27 o 
  -4   1  13       53.24       21.82     15.58 o 
  -3   1  13       85.40       74.41     12.76 o 
  -2   1  13      275.97      257.32     14.96 o 
  -1   1  13       34.53       30.34     19.01 o 
   0   1  13      110.85      103.95      8.40 o 
   1   1  13      226.83      250.55     10.47 o 
   2   1  13       66.91       82.22     19.32 o 
   3   1  13        5.14      -10.71     15.11 o 
   4   1  13       54.04       30.35     10.33 o 
   5   1  13      171.24      179.47     21.97 o 
   6   1  13       15.31        2.65     25.70 o 
  -8   2  13       68.62       97.83     25.86 o 
  -7   2  13      135.40      178.53     28.35 o 
  -6   2  13       14.37       18.07     13.40 o 
  -5   2  13      198.00      179.78     17.45 o 
  -4   2  13      106.25      120.58     16.51 o 
  -3   2  13       28.28       32.09     13.71 o 
  -2   2  13     1158.46     1200.17     65.43 o 
  -1   2  13      180.72      128.06     19.01 o 
   0   2  13        3.17       -5.69      9.80 o 
   1   2  13      293.29      270.68     33.49 o 
   2   2  13      289.84      271.69     19.94 o 
   3   2  13       39.30       52.97     14.96 o 
   4   2  13        1.99       11.22     13.40 o 
   5   2  13      423.40      426.54     37.70 o 
   6   2  13       44.89       24.93     29.91 o 
  -8   3  13       86.54       70.10     28.66 o 
  -7   3  13       37.16       18.38     22.12 o 
  -6   3  13      321.92      354.57     21.19 o 
  -5   3  13       27.18       -5.92     13.71 o 
  -4   3  13      110.85       31.16     17.14 o 
  -3   3  13       41.63       -1.56     15.27 o 
  -2   3  13        0.97       18.38     18.38 o 
  -1   3  13       10.36       17.45     14.02 o 
   0   3  13      166.81      133.73     17.92 o 
   1   3  13        9.94       14.41     10.55 o 
   2   3  13       72.45       61.38     15.89 o 
   3   3  13     1090.35     1218.86     52.66 o 
   4   3  13      242.48      193.17     18.07 o 
   5   3  13       17.30       25.24     20.88 o 
  -8   4  13      314.99      348.02     33.96 o 
  -7   4  13        2.94       -5.92     22.12 o 
  -6   4  13        3.88      -10.90     12.46 o 
  -5   4  13       18.06       -1.25     13.40 o 
  -4   4  13      218.85      147.06     18.38 o 
  -3   4  13        0.31       39.57     14.02 o 
  -2   4  13       20.57        4.36     18.38 o 
  -1   4  13      171.71      144.57     21.19 o 
   0   4  13        9.74       14.76     10.60 o 
   1   4  13       13.15       -9.76      9.76 o 
   2   4  13      365.29      418.13     22.12 o 
   3   4  13       73.45       81.94     16.20 o 
   4   4  13      154.95      163.57     25.86 o 
   5   4  13      310.89      342.73     31.16 o 
  -7   5  13        0.18        8.72     23.37 o 
  -6   5  13      255.96      218.72     33.96 o 
  -5   5  13      681.26      629.37     24.93 o 
  -4   5  13       18.64       -1.25     15.27 o 
  -3   5  13      564.48      568.93     26.48 o 
  -2   5  13      109.64       63.87     16.82 o 
  -1   5  13        6.36      -13.40     13.40 o 
   0   5  13      168.95      113.08     31.78 o 
   1   5  13        6.06       -4.81     12.62 o 
   2   5  13       33.24       20.88     17.76 o 
   3   5  13      783.42      747.14     39.57 o 
   4   5  13      165.15      172.92     27.11 o 
   5   5  13        1.05       -8.41     20.56 o 
  -7   6  13       24.76       44.24     23.99 o 
  -6   6  13        1.69      -18.69     27.73 o 
  -5   6  13        3.69       37.08     27.73 o 
  -4   6  13       76.86       40.19     16.82 o 
  -3   6  13       87.63       77.27     17.45 o 
  -2   6  13      243.56      239.29     20.25 o 
  -1   6  13      106.22      118.08     18.38 o 
   0   6  13       13.68        6.68     19.16 o 
   1   6  13        9.92        0.62     16.51 o 
   2   6  13        2.41      -13.09     13.09 o 
   3   6  13       10.80       23.99     28.04 o 
   4   6  13      237.26      250.50     29.60 o 
  -6   7  13        9.48      -20.56     23.37 o 
  -5   7  13      280.31      272.31     32.40 o 
  -4   7  13      269.51      203.77     33.34 o 
  -3   7  13       31.56        3.12     14.33 o 
  -2   7  13      331.08      317.18     22.12 o 
  -1   7  13       29.14       21.19     14.02 o 
   0   7  13        3.49       14.68     21.81 o 
   1   7  13       31.55       30.85     30.53 o 
   2   7  13      215.84      206.26     27.42 o 
   3   7  13       13.27      -20.25     20.25 o 
  -5   8  13       59.34       29.60     27.42 o 
  -4   8  13       60.16       37.39     25.24 o 
  -3   8  13       54.52        1.25     26.17 o 
  -2   8  13      740.44      845.60     40.50 o 
  -1   8  13       20.11      -24.61     29.60 o 
   0   8  13        0.59        1.52     16.41 o 
   1   8  13        8.96       11.53     25.55 o 
   2   8  13      251.12      255.49     30.53 o 
   3   8  13        2.83       64.81     29.29 o 
  -4   9  13      170.20      135.53     33.65 o 
  -3   9  13      234.39      224.02     30.85 o 
  -2   9  13       21.80       -7.79     23.99 o 
  -1   9  13      344.11      273.25     31.16 o 
   0   9  13      136.01      130.42     36.14 o 
   1   9  13        3.99       23.68     26.80 o 
  -6   0  14       27.00        9.04     20.25 o 
  -4   0  14      728.61      764.90     42.37 o 
  -2   0  14       75.86       94.09     15.89 o 
   0   0  14      640.52      555.36     15.53 o 
   2   0  14      954.08      996.40     43.62 o 
   4   0  14        1.43       14.96     30.85 o 
  -7   1  14        0.80        1.46     24.46 o 
  -6   1  14       73.59       50.54     38.79 o 
  -5   1  14       59.90       21.76     19.47 o 
  -4   1  14      362.30      302.49     27.57 o 
  -3   1  14      236.95      230.43     14.32 o 
  -2   1  14      212.03      147.82     13.83 o 
  -1   1  14        7.95       -9.87     10.90 o 
   0   1  14      117.39       81.65      7.93 o 
   1   1  14       11.07        7.10     10.91 o 
   2   1  14      279.53      275.05     27.57 o 
   3   1  14       11.70       14.42     16.50 o 
   4   1  14      204.83      201.34     23.84 o 
  -7   2  14       33.43        6.23     21.19 o 
  -6   2  14        8.21       19.63     25.55 o 
  -5   2  14      302.08      281.04     29.29 o 
  -4   2  14       56.91       67.30     19.01 o 
  -3   2  14       64.70       50.16     17.14 o 
  -2   2  14       16.20       25.24     13.71 o 
  -1   2  14      270.63      279.17     21.50 o 
   0   2  14      148.99      104.69     10.89 o 
   1   2  14      449.34      442.84     62.94 o 
   2   2  14      290.48      317.49     19.94 o 
   3   2  14       44.70       38.95     23.06 o 
   4   2  14       58.65       58.26     27.42 o 
  -7   3  14       94.04       64.49     26.80 o 
  -6   3  14       68.73       30.53     19.32 o 
  -5   3  14        0.71       27.73     19.32 o 
  -4   3  14        3.00       -9.66     12.77 o 
  -3   3  14       74.45       29.91     17.14 o 
  -2   3  14       18.81        0.31     14.02 o 
  -1   3  14        3.79      -13.09     14.96 o 
   0   3  14      234.91      171.64     38.01 o 
   1   3  14      239.28      193.05     44.09 o 
   2   3  14        8.76      -27.42     27.42 o 
   3   3  14      265.66      262.65     30.53 o 
   4   3  14      387.96      419.37     32.09 o 
  -6   4  14       10.50       24.30     29.29 o 
  -5   4  14        4.41       24.30     28.66 o 
  -4   4  14        3.47      -19.32     26.80 o 
  -3   4  14       14.08        1.87     16.20 o 
  -2   4  14      372.84      390.71     21.50 o 
  -1   4  14       60.19       32.71     17.76 o 
   0   4  14      444.95      401.90     14.65 o 
   1   4  14      451.76      453.95     53.28 o 
   2   4  14        6.78        7.79     20.25 o 
   3   4  14       96.04       86.30     24.61 o 
   4   4  14       34.90       27.73     30.22 o 
  -6   5  14        3.34       22.74     25.86 o 
  -5   5  14       14.48       38.01     26.17 o 
  -4   5  14       68.56       15.27     24.30 o 
  -3   5  14      104.25       34.27     28.04 o 
  -2   5  14      440.69      382.92     32.09 o 
  -1   5  14       13.90       20.56     19.63 o 
   0   5  14       20.87       30.74     16.04 o 
   1   5  14        2.03       37.15     20.58 o 
   2   5  14       15.94       34.90     32.40 o 
   3   5  14      362.51      442.43     40.50 o 
  -5   6  14       49.70       30.22     22.12 o 
  -4   6  14        0.25        2.18     24.30 o 
  -3   6  14        6.16       -0.31     21.81 o 
  -2   6  14       25.26       18.38     20.88 o 
  -1   6  14      294.92      267.33     31.47 o 
   0   6  14      159.95       98.41     28.51 o 
   1   6  14       19.69       24.61     25.86 o 
   2   6  14        0.42       -6.54     28.35 o 
  -4   7  14        0.08        8.72     28.98 o 
  -3   7  14      492.05      416.57     36.77 o 
  -2   7  14       89.07       97.21     33.03 o 
  -1   7  14       40.95       33.65     23.99 o 
   0   7  14        1.63        4.57     40.50 o 
   1   7  14      144.91      179.78     27.73 o 
  -5   0  15      490.69      550.23     36.14 o 
  -3   0  15      118.67       49.54     28.98 o 
  -1   0  15      139.10       74.78     29.60 o 
   1   0  15       75.53       98.27     42.69 o 
  -5   1  15      125.37       82.64     52.66 o 
  -4   1  15       45.95       20.45     17.59 o 
  -3   1  15      739.67      748.14     37.70 o 
  -2   1  15       70.48       33.53     18.07 o 
  -1   1  15      211.50      155.06     29.13 o 
   0   1  15       36.07       35.57     13.21 o 
   1   1  15      287.66      330.74     16.29 o 
   2   1  15        0.30       13.43     15.57 o 
  -5   2  15      126.07      153.29     28.98 o 
  -4   2  15      722.68      663.64     39.26 o 
  -3   2  15      138.87      190.68     36.45 o 
  -2   2  15      130.37       57.33     23.68 o 
  -1   2  15      135.11      105.31     28.98 o 
   0   2  15       27.98       12.60     21.65 o 
   1   2  15        0.75       11.22     15.70 o 
   2   2  15      150.08      198.78     30.85 o 
  -4   3  15      203.98       87.55     27.42 o 
  -3   3  15      455.71      445.23     37.39 o 
  -2   3  15      146.97       53.59     30.53 o 
  -1   3  15       18.53       -6.54     31.47 o 
   0   3  15      107.10       63.97     18.03 o 
   1   3  15       89.67       95.20     20.64 o 
   2   3  15       86.35       81.63     26.80 o 
  -4   4  15      218.04      194.42     33.96 o 
  -3   4  15       34.22       37.70     31.47 o 
  -2   4  15        7.92       17.76     21.50 o 
  -1   4  15       76.74       91.60     31.78 o 
   0   4  15      401.98      361.09     22.80 o 
   1   4  15       59.68       47.81     22.20 o 
  -3   5  15      193.94      193.80     31.47 o 
  -2   5  15      211.70      138.65     28.04 o 
  -1   5  15       53.01       35.21     25.55 o 
   0   5  15      117.11       87.73     53.28 o 
                                                 
